# Supplementary material for: Increasing salinity of fibrinogen solvent generates stable fibrin hydrogels for cell delivery or tissue engineering
Source: PLoS One. 2021 May 19;16(5):e0239242. doi: 10.1371/journal.pone.0239242 (PMC8133424; doi:10.1371/journal.pone.0239242)
Supplement: S1 Data — (XLSX) [file pone.0239242.s003.xlsx]

## Sheet: Transparency (Figure 1)
	1	2	3	4	5	6	7	8	9	10	11	12
A	0.047	0.047	0.048	0.055	0.055	0.055	0.057						390
B	0.101	0.101	0.107	0.055	0.136	0.136	0.164						390	0.081	0.081	0.109	300mM
C	0.121	0.132	0.142	0.055	0.159	0.153	0.186						390	0.104	0.098	0.131	250mM
D	0.281	0.278	0.241	0.056	0.253	0.334	0.369						390	0.198	0.279	0.314	200mM
E	0.439	0.449	0.453	0.055	0.335	0.371	0.419						390	0.28	0.316	0.364	175mM
F	0.473	0.628	0.823	0.056	0.538	0.629	0.602						390	0.483	0.574	0.547	145mM
G	0.055	0.056	0.077	0.055	0.055	0.055	0.054						390
H													390

## Sheet: Architecture Summary (fig 2)
200mM
Diameter_Metrics	Diameter_Values	_	Other_Metrics	Values
Super Pixel (um)	0.1422		Mean Pore Area (um^2)	0.0505
Histogram Mean (um)	0.0576		Pore Area SD (um^2)	0.1967
Histogram SD (um)	0.0291		Min. Pore Area (um^2)	0.0003
Histogram Mode (um)	0.041		Max. Pore Area (um^2)	5.2227
Histogram Median (um)	0.0615		Percent Porosity	0.4877
Histogram Min Diam. (um)	0.0102		Number of Pores	4101
Histogram Max Diam. (um)	0.3893		# of Intersections	14311
Histogram Integrated Density	8641.71		Intersection Density (Ints/um^2)	30.2
Histogram Raw Integrated Density	8641.71		Char. Length (um)	0.1217
Diameter Skewness	1.4219		SD Char. Length (um)	0.0923
Diameter Kurtosis	3.0909		Max Span Length (um)	0.9062
Fiber Length (um)	1243.46		Old Char. Length (Tot. Fiber Len./# intersections) (um)	0.1195
145mM
Diameter_Metrics	Diameter_Values	_	Other_Metrics	Values
Super Pixel (um)	0.1743		Mean Pore Area (um^2)	0.0983
Histogram Mean (um)	0.0743		Pore Area SD (um^2)	0.3805
Histogram SD (um)	0.0431		Min. Pore Area (um^2)	0.0003
Histogram Mode (um)	0.041		Max. Pore Area (um^2)	5.6989
Histogram Median (um)	0.082		Percent Porosity	0.545
Histogram Min Diam. (um)	0.0102		Number of Pores	1952
Histogram Max Diam. (um)	0.584		# of Intersections	7185
Histogram Integrated Density	7998.69		Intersection Density (Ints/um^2)	15.1561
Histogram Raw Integrated Density	7998.69		Char. Length (um)	0.163
Diameter Skewness	1.4766		SD Char. Length (um)	0.1452
Diameter Kurtosis	3.6314		Max Span Length (um)	1.7222
Fiber Length (um)	884.892		Old Char. Length (Tot. Fiber Len./# intersections) (um)	0.1727

## Sheet: Porosity Data
145 mM	Label	Area	Perim.	Major	Minor	Angle	Circ.	AR	Round	Solidity			200 mM	Label	Area	Perim.	Major	Minor	Angle	Circ.	AR	Round	Solidity
1		0.0672	1.5704	0.5233	0.1634	81.4285	0.3422	3.2028	0.3122	0.773			1		0.0101	0.3843	0.1288	0.0994	77.6544	0.8554	1.2955	0.7719	0.9152
2		0.0015	0.1382	0.0479	0.0391	61.7414	0.9674	1.226	0.8156	0.9106			2		0.4919	6.1234	0.9084	0.6894	83.3817	0.1649	1.3176	0.7589	0.7313
3		0.0537	1.2566	0.4853	0.1409	71.8343	0.4276	3.4435	0.2904	0.8464			3		0.0006	0.0875	0.0296	0.0271	135	1	1.0913	0.9164	0.9796
4		0.001	0.1194	0.0482	0.0257	87.3539	0.8554	1.8755	0.5332	0.925			4		0.0941	1.5319	0.3818	0.3138	4.3923	0.504	1.2166	0.8219	0.8465
5		1.0663	8.3953	1.7457	0.7777	47.0722	0.1901	2.2448	0.4455	0.8151			5		0.0023	0.1762	0.0637	0.0462	15.0867	0.9353	1.3805	0.7244	0.9462
6		0.0027	0.1906	0.0659	0.0523	54.4599	0.9347	1.2605	0.7933	0.9406			6		0.0027	0.1906	0.0707	0.0491	18.3924	0.9437	1.4394	0.6947	0.9327
7		0.0098	0.453	0.1686	0.0737	25.6132	0.5978	2.2872	0.4372	0.8542			7		0.0008	0.0929	0.0339	0.0286	139.816	1	1.1824	0.8457	0.9062
8		0.0234	0.9919	0.4272	0.0699	38.2687	0.2993	6.1155	0.1635	0.6906			8		0.0012	0.1309	0.0516	0.0304	121.406	0.9043	1.6939	0.5903	0.9038
9		0.0053	0.3306	0.1132	0.0593	85.2124	0.6066	1.9068	0.5244	0.8272			9		0.0017	0.1574	0.0648	0.033	179.627	0.8518	1.9636	0.5093	0.9552
10		0.0454	1.1318	0.3194	0.1809	68.3486	0.4451	1.7657	0.5664	0.7613			10		0.001	0.1207	0.0507	0.0257	158.277	0.8832	1.9755	0.5062	0.8864
11		1.0306	8.0235	2.1868	0.6001	61.7145	0.2012	3.6443	0.2744	0.7278			11		0.0004	0.067	0.0239	0.021	45.0006	1	1.1366	0.8798	0.9677
12		0.007	0.4295	0.124	0.072	3.7088	0.4773	1.7233	0.5803	0.7149			12		0.0492	1.2583	0.4587	0.1364	169.295	0.3901	3.3619	0.2975	0.8085
13		0.007	0.465	0.2025	0.0442	78.4418	0.4088	4.5808	0.2183	0.7657			13		0.0021	0.1689	0.0572	0.0473	93.6331	0.9364	1.2081	0.8278	0.9474
14		0.2406	2.7695	0.5608	0.5464	166.903	0.3943	1.0264	0.9743	0.8272			14		0.0034	0.2889	0.1208	0.0357	7.1085	0.5099	3.3834	0.2956	0.7866
15		0.0026	0.1966	0.0743	0.0445	78.2317	0.8444	1.6702	0.5987	0.9384			15		0.2301	2.9244	0.7585	0.3863	149.684	0.3382	1.9635	0.5093	0.7737
16		0.3492	2.7459	0.7608	0.5844	43.6046	0.582	1.3017	0.7682	0.9126			16		0.0023	0.2154	0.0844	0.0341	22.428	0.6114	2.4767	0.4038	0.7713
17		0.0003	0.0597	0.0231	0.0173	90	1	1.3333	0.75	1			17		0.0017	0.1514	0.0526	0.0406	44.6707	0.9206	1.2947	0.7724	0.9143
18		0.0055	0.2926	0.0923	0.0753	67.8467	0.8013	1.2265	0.8154	0.9004			18		0.0062	0.2943	0.1007	0.078	103.153	0.8946	1.2907	0.7748	0.9476
19		0.0011	0.1207	0.0455	0.0316	30.4138	0.9738	1.4411	0.6939	0.9053			19		0.004	0.3011	0.0937	0.0545	60.3095	0.5567	1.7182	0.582	0.7427
20		0.0476	0.9612	0.3849	0.1575	51.2917	0.6476	2.4441	0.4092	0.902			20		0.0023	0.1816	0.073	0.0394	127.625	0.8597	1.853	0.5397	0.9005
21		0.0015	0.1382	0.0473	0.0417	160.351	1	1.1353	0.8808	0.9291			21		0.0006	0.0815	0.0285	0.0258	45	1	1.1014	0.9079	0.9362
22		0.1792	2.626	0.9912	0.2302	53.3407	0.3266	4.3056	0.2323	0.7159			22		0.0004	0.0742	0.0292	0.0195	65.0983	1	1.497	0.668	0.9189
23		0.0086	0.3878	0.1263	0.0862	56.6243	0.7149	1.4649	0.6827	0.8752			23		0.0008	0.1237	0.0547	0.0189	115.232	0.6684	2.892	0.3458	0.8267
24		0.0006	0.0815	0.0285	0.0258	45	1	1.1014	0.9079	0.9362			24		0.0062	0.3868	0.1289	0.0612	62.7588	0.5203	2.1062	0.4748	0.754
25		0.0008	0.1032	0.0426	0.0251	144.55	0.9912	1.6968	0.5893	0.9143			25		0.0037	0.2346	0.0745	0.0637	8.5911	0.8507	1.1683	0.856	0.9161
26		0.0005	0.0742	0.0286	0.021	23.1094	1	1.362	0.7342	0.9474			26		0.0061	0.3523	0.1186	0.0657	30.0729	0.6191	1.8056	0.5538	0.8535
27		0.0647	1.5611	0.4507	0.1829	109.431	0.3338	2.4643	0.4058	0.7315			27		0.0019	0.1587	0.0512	0.0464	154.086	0.9302	1.1035	0.9062	0.9221
28		0.3718	3.7847	1.1441	0.4137	65.3586	0.3262	2.7654	0.3616	0.8801			28		0.0045	0.2474	0.0778	0.0739	23.5683	0.9271	1.0522	0.9504	0.9272
29		0.002	0.1846	0.0752	0.0342	41.9793	0.7449	2.2001	0.4545	0.8652			29		0.0038	0.2793	0.1054	0.0463	39.0885	0.6171	2.2784	0.4389	0.8225
30		0.0303	1.0582	0.3097	0.1246	18.3214	0.3402	2.4856	0.4023	0.7127			30		0.0009	0.1062	0.0401	0.0283	30.1698	0.9944	1.4156	0.7064	0.9189
31		0.0134	0.5972	0.2389	0.0713	64.3265	0.4716	3.349	0.2986	0.7975			31		0.0251	0.7993	0.2952	0.1081	147.872	0.493	2.731	0.3662	0.8029
32		0.2883	3.3526	1.2067	0.3042	59.5791	0.3224	3.9665	0.2521	0.8807			32		0.0015	0.1399	0.0502	0.0386	168.081	0.977	1.3002	0.7691	0.9667
33		0.001	0.1122	0.0396	0.0312	19.8479	0.9695	1.2712	0.7866	0.9367			33		0.0003	0.0597	0.0231	0.0173	90	1	1.3333	0.75	1
34		0.0003	0.0597	0.0231	0.0173	90	1	1.3333	0.75	1			34		0.008	0.4657	0.1707	0.0599	53.0449	0.4653	2.8498	0.3509	0.7418
35		0.0009	0.1194	0.0498	0.0241	79.366	0.8323	2.0645	0.4844	0.9			35		0.0198	0.6901	0.2107	0.1199	60.848	0.5235	1.7574	0.569	0.8335
36		0.7401	4.3638	1.4404	0.6542	61.0275	0.4884	2.2018	0.4542	0.9353			36		0.0656	1.1668	0.3622	0.2305	26.787	0.6051	1.5714	0.6364	0.8645
37		0.0004	0.07	0.0231	0.0231	0	1	1	1	1			37		0.0006	0.0785	0.0265	0.0265	0	1	1	1	0.913
38		0.0013	0.1532	0.0663	0.0257	81.5865	0.7169	2.577	0.3881	0.9358			38		0.0058	0.3493	0.1408	0.0524	109.51	0.5974	2.6864	0.3722	0.7879
39		0.9724	7.3053	1.7401	0.7115	50.139	0.229	2.4457	0.4089	0.764			39		0.0003	0.0597	0.0231	0.0173	90	1	1.3333	0.75	1
40		0.0004	0.07	0.0231	0.0231	0	1	1	1	1			40		0.0011	0.1194	0.0442	0.031	47.4287	0.9479	1.4238	0.7023	0.9318
41		0.0104	0.4037	0.1535	0.0864	42.0579	0.8032	1.7767	0.5628	0.8972			41		0.0006	0.0845	0.0337	0.0218	180	1	1.5425	0.6483	0.9565
42		0.0017	0.1514	0.0517	0.0426	147.071	0.9494	1.213	0.8244	0.9167			42		0.002	0.1822	0.077	0.0325	75.8344	0.7455	2.3677	0.4223	0.9146
43		0.0044	0.2431	0.0881	0.063	65.7584	0.9263	1.3987	0.715	0.9459			43		0.0003	0.0597	0.0231	0.0173	90	1	1.3333	0.75	1
44		0.0216	0.9984	0.3298	0.0835	55.536	0.2726	3.9499	0.2532	0.7134			44		0.0817	1.5269	0.49	0.2123	105.384	0.4405	2.3077	0.4333	0.8345
45		0.005	0.2739	0.1053	0.0603	93.4962	0.8356	1.7455	0.5729	0.9268			45		0.4588	4.9845	0.7982	0.7319	165.292	0.2321	1.0907	0.9168	0.8019
46		0.0012	0.1237	0.0434	0.0339	23.7943	0.9487	1.2817	0.7802	0.9072			46		0.224	2.8656	0.9005	0.3167	42.6025	0.3427	2.8436	0.3517	0.8147
47		0.0003	0.0597	0.0231	0.0173	90	1	1.3333	0.75	1			47		0.0004	0.07	0.0231	0.0231	0	1	1	1	1
48		0.0559	1.5499	0.5104	0.1394	41.0069	0.2924	3.6605	0.2732	0.7364			48		0.0019	0.1617	0.0646	0.0367	84.4764	0.896	1.7568	0.5692	0.9342
49		0.0032	0.2793	0.1223	0.0336	60.6843	0.5199	3.6411	0.2746	0.7935			49		0.0236	0.6949	0.2234	0.1347	81.7079	0.6154	1.6583	0.603	0.8358
50		0.008	0.3728	0.1429	0.0716	20.0731	0.7262	1.9959	0.501	0.9053			50		0.1698	3.6207	0.6279	0.3443	156.203	0.1628	1.8237	0.5483	0.5434
51		0.0232	0.7343	0.3089	0.0956	46.4653	0.5407	3.2301	0.3096	0.8488			51		0.0253	0.8735	0.262	0.1231	122.327	0.4171	2.1295	0.4696	0.6957
52		0.0088	0.418	0.168	0.067	70.0804	0.636	2.5077	0.3988	0.9071			52		0.0023	0.2214	0.0783	0.0376	4.9538	0.5922	2.0844	0.4798	0.7857
53		0.0631	1.2265	0.376	0.2136	49.6494	0.5268	1.7607	0.568	0.8057			53		0.0062	0.3083	0.1142	0.0691	10.8029	0.8188	1.6526	0.6051	0.9042
54		0.0012	0.1267	0.0458	0.0329	32.1537	0.9248	1.3923	0.7182	0.9184			54		0.0084	0.3975	0.1182	0.0902	141.446	0.6657	1.3098	0.7635	0.8076
55		0.0041	0.2461	0.0886	0.0588	16.9036	0.8494	1.5053	0.6643	0.9204			55		0.0158	0.6424	0.2541	0.0792	0.6042	0.4811	3.2109	0.3114	0.8043
56		1.1513	8.2755	1.7353	0.8448	67.2608	0.2113	2.0542	0.4868	0.7549			56		0.0108	0.4452	0.1483	0.0926	85.3909	0.6837	1.6011	0.6246	0.8717
57		0.1831	3.4133	0.8737	0.2668	52.6698	0.1974	3.2755	0.3053	0.6811			57		0.0133	0.5997	0.1969	0.0857	145.316	0.4632	2.2982	0.4351	0.7068
58		0.0709	2.1075	0.8453	0.1068	33.5521	0.2006	7.9175	0.1263	0.7236			58		0.0035	0.2901	0.1087	0.0415	18.7239	0.529	2.618	0.382	0.7649
59		0.0009	0.1049	0.0341	0.0323	62.2813	0.9882	1.0567	0.9463	0.9565			59		0.0016	0.1472	0.0557	0.0372	103.84	0.944	1.4963	0.6683	0.9538
60		0.0005	0.0802	0.0347	0.0173	90	0.9227	2	0.5	1			60		0.1102	1.5857	0.4643	0.3021	157.363	0.5506	1.5367	0.6508	0.895
61		0.0051	0.3058	0.1076	0.0602	30.7371	0.684	1.7874	0.5595	0.8818			61		0.0016	0.1412	0.0534	0.0375	0.4095	0.9929	1.4237	0.7024	0.9375
62		0.0004	0.07	0.0231	0.0231	0	1	1	1	1			62		0.1322	1.782	0.5047	0.3334	24.631	0.523	1.5137	0.6606	0.8837
63		0.0195	0.5364	0.1923	0.1291	46.6324	0.8516	1.4895	0.6714	0.9411			63		0.0023	0.1936	0.0813	0.0362	157.832	0.774	2.2476	0.4449	0.9072
64		0.0029	0.2239	0.0921	0.0403	45.6963	0.7305	2.2878	0.4371	0.8571			64		0.0075	0.3306	0.1189	0.0806	0.2258	0.8662	1.475	0.6779	0.9333
65		0.0032	0.2316	0.0875	0.047	82.2451	0.7561	1.8612	0.5373	0.8786			65		0.0009	0.1134	0.0474	0.024	31.7874	0.8715	1.9799	0.5051	0.8947
66		0.0014	0.1574	0.0628	0.0287	18.2365	0.7187	2.1863	0.4574	0.8571			66		0.0447	1.2483	0.3038	0.1872	169.815	0.3602	1.6231	0.6161	0.7541
67		0.0004	0.067	0.0239	0.021	135	1	1.1366	0.8798	0.9677			67		0.0007	0.0947	0.0392	0.0213	169.273	0.9194	1.8361	0.5446	0.9434
68		0.6801	5.1768	1.7283	0.501	63.7806	0.3189	3.4498	0.2899	0.8252			68		0.0004	0.067	0.0239	0.021	135	1	1.1366	0.8798	0.9677
69		0.0011	0.1207	0.0475	0.0296	125.635	0.9511	1.6066	0.6224	0.913			69		0.0059	0.3251	0.1102	0.0682	40.6512	0.7022	1.6142	0.6195	0.8654
70		0.0487	1.2388	0.5226	0.1187	78.6353	0.3988	4.4044	0.227	0.8537			70		0.0006	0.0785	0.0265	0.0265	0	1	1	1	0.913
71		0.0017	0.1587	0.062	0.0356	97.9145	0.8647	1.745	0.5731	0.9167			71		0.0552	1.353	0.3401	0.2065	150.933	0.3787	1.6465	0.6074	0.7462
72		0.0193	0.6444	0.1692	0.1452	170.856	0.5838	1.1656	0.8579	0.8591			72		0.0071	0.3691	0.1467	0.0615	97.6961	0.6537	2.3867	0.419	0.9168
73		0.2472	3.3089	0.8471	0.3715	37.3208	0.2837	2.28	0.4386	0.7158			73		0.0003	0.0597	0.0231	0.0173	0	1	1.3333	0.75	1
74		0.0003	0.0597	0.0231	0.0173	0	1	1.3333	0.75	1			74		0.0009	0.1062	0.0378	0.0319	17.0294	1	1.1857	0.8434	0.9351
75		0.004	0.2316	0.0789	0.0652	87.3219	0.9467	1.2095	0.8268	0.9536			75		0.0069	0.3753	0.1132	0.0773	22.2068	0.6135	1.4635	0.6833	0.8111
76		0.0009	0.1049	0.036	0.0316	45.0012	1	1.141	0.8765	0.9714			76		0.7406	9.9327	1.4402	0.6548	148.274	0.0943	2.1996	0.4546	0.5798
77		0.0116	0.45	0.1726	0.0856	82.1437	0.7198	2.0165	0.4959	0.9085			77		0.0024	0.2154	0.0842	0.0357	19.3557	0.6399	2.3568	0.4243	0.793
78		0.0455	0.9659	0.3651	0.1588	138.258	0.6133	2.2994	0.4349	0.9197			78		0.0176	0.5357	0.1908	0.1172	83.4892	0.7688	1.6284	0.6141	0.9357
79		0.0011	0.1194	0.0434	0.0316	88.3149	0.9479	1.3758	0.7268	0.9318			79		0.0031	0.2069	0.0757	0.0525	179.72	0.9169	1.4412	0.6939	0.9407
80		0.0005	0.0742	0.0274	0.022	90	1	1.2483	0.8011	0.9474			80		0.0435	0.946	0.2995	0.185	89.0371	0.6111	1.6191	0.6176	0.8651
81		0.0022	0.1689	0.06	0.0468	18.205	0.971	1.2813	0.7804	0.9438			81		0.0202	0.8126	0.1879	0.137	22.7397	0.3846	1.3718	0.729	0.7316
82		0.0004	0.067	0.0239	0.021	135	1	1.1366	0.8798	0.9677			82		0.0023	0.1822	0.0697	0.0427	85.6716	0.8846	1.6323	0.6126	0.9418
83		0.0112	0.4615	0.1523	0.0935	78.2517	0.6597	1.6297	0.6136	0.8216			83		0.0091	0.4712	0.17	0.0682	48.7266	0.5154	2.4919	0.4013	0.7618
84		0.0044	0.2968	0.121	0.0459	54.2681	0.6214	2.6384	0.379	0.8691			84		0.009	0.4555	0.1305	0.0878	161.826	0.5452	1.4864	0.6728	0.8176
85		2.6696	11.5988	2.5011	1.359	73.1138	0.2494	1.8403	0.5434	0.8683			85		0.0033	0.2853	0.1123	0.0378	84.3696	0.5144	2.9704	0.3367	0.7628
86		0.0008	0.1122	0.0459	0.0233	105.194	0.8385	1.9667	0.5085	0.9014			86		0.0005	0.0772	0.0284	0.0223	102.82	1	1.2733	0.7854	0.9744
87		0.0229	0.7498	0.2602	0.112	59.788	0.5115	2.3239	0.4303	0.7849			87		0.5202	5.0127	1.008	0.6571	94.6555	0.2601	1.534	0.6519	0.7692
88		0.0033	0.2371	0.0967	0.0435	52.4182	0.7391	2.2224	0.45	0.863			88		0.0845	2.337	0.488	0.2205	167.835	0.1944	2.2133	0.4518	0.5721
89		0.0795	1.5621	0.6345	0.1595	39.1472	0.4094	3.9777	0.2514	0.8266			89		0.0003	0.0597	0.0231	0.0173	90	1	1.3333	0.75	1
90		0.0016	0.1412	0.0488	0.0411	73.2573	0.9929	1.1869	0.8425	0.9375			90		0.0531	1.2523	0.3512	0.1924	60.4131	0.4252	1.8257	0.5477	0.8088
91		0.0043	0.2521	0.0913	0.06	50.0728	0.8509	1.5202	0.6578	0.9398			91		0.0138	0.473	0.1804	0.0974	29.5278	0.7754	1.8515	0.5401	0.903
92		1.2504	11.0997	2.475	0.6432	57.4646	0.1275	3.8477	0.2599	0.8152			92		0.004	0.2836	0.0833	0.0605	25.7623	0.6193	1.3767	0.7264	0.8011
93		0.0027	0.2111	0.0769	0.0452	100.32	0.7694	1.7026	0.5873	0.8851			93		0.0056	0.3101	0.116	0.0611	109.367	0.7272	1.8993	0.5265	0.8635
94		0.001	0.1164	0.0427	0.0313	98.2447	0.9731	1.3631	0.7336	0.9195			94		0.0486	1.0562	0.3674	0.1683	16.9415	0.5469	2.1838	0.4579	0.8577
95		0.0083	0.4073	0.1505	0.0706	45.9031	0.6323	2.1309	0.4693	0.8071			95		0.0022	0.2026	0.0822	0.0345	78.7746	0.6826	2.3795	0.4203	0.8808
96		0.0099	0.4362	0.1613	0.0785	51.282	0.6568	2.0552	0.4866	0.8928			96		0.5497	6.6933	0.9681	0.723	106.5	0.1542	1.339	0.7468	0.7362
97		0.0448	1.1581	0.4527	0.1259	66.3257	0.4195	3.595	0.2782	0.8433			97		0.0044	0.2678	0.0858	0.0654	119.897	0.7723	1.3125	0.7619	0.866
98		0.0021	0.1689	0.0609	0.0444	116.62	0.9364	1.3715	0.7291	0.931			98		0.0006	0.0845	0.0278	0.0276	90	1	1.008	0.992	0.9583
99		0.0004	0.067	0.0239	0.021	135	1	1.1366	0.8798	0.9677			99		0.0023	0.1906	0.0631	0.0471	82.7728	0.8076	1.3394	0.7466	0.8945
100		0.0061	0.4205	0.1061	0.0737	68.5894	0.4364	1.4401	0.6944	0.6491			100		0.0064	0.3366	0.1127	0.0723	109.078	0.7104	1.559	0.6415	0.8889
101		0.001	0.1152	0.0452	0.0281	96.929	0.9445	1.6097	0.6212	0.9744			101		0.002	0.1617	0.059	0.0425	99.9068	0.9464	1.3907	0.7191	0.9434
102		0.0091	0.4422	0.1639	0.0707	68.4923	0.5851	2.3166	0.4317	0.8392			102		0.0003	0.0597	0.0231	0.0173	0	1	1.3333	0.75	1
103		0.0223	0.7366	0.2658	0.1067	85.6119	0.5161	2.4897	0.4017	0.8694			103		0.0009	0.1092	0.0395	0.0288	26.6193	0.9405	1.3732	0.7282	0.9067
104		0.0012	0.1267	0.0488	0.0301	34.1335	0.9042	1.622	0.6165	0.9263			104		0.0038	0.3058	0.0976	0.049	164.21	0.5042	1.9917	0.5021	0.7132
105		0.0412	0.9247	0.3207	0.1635	89.1486	0.6051	1.9614	0.5098	0.891			105		0.1931	3.3364	0.7083	0.3471	128.467	0.218	2.0405	0.4901	0.6899
106		0.0536	1.0569	0.3396	0.201	105.62	0.6032	1.6895	0.5919	0.8495			106		0.0242	0.8783	0.219	0.1405	62.1032	0.3938	1.5581	0.6418	0.7156
107		0.0419	0.9405	0.3103	0.172	57.0801	0.5955	1.8041	0.5543	0.8436			107		0.0688	2.1838	0.378	0.2318	133.463	0.1813	1.6308	0.6132	0.5323
108		0.0006	0.0905	0.0347	0.0231	90	0.9674	1.5	0.6667	1			108		0.0005	0.0742	0.0286	0.021	23.1094	1	1.362	0.7342	0.9474
109		0.0006	0.0875	0.034	0.0226	96.1612	0.9918	1.5027	0.6655	0.9787			109		0.001	0.1164	0.0465	0.0287	156.255	0.9731	1.6197	0.6174	0.9302
110		0.0003	0.0597	0.0231	0.0173	0	1	1.3333	0.75	1			110		0.0004	0.07	0.0231	0.0231	0	1	1	1	1
111		0.1145	1.8464	0.7692	0.1895	54.7328	0.4221	4.058	0.2464	0.8902			111		0.0006	0.0875	0.0299	0.0257	127.892	0.9918	1.1631	0.8598	0.9583
112		0.0381	0.9892	0.3753	0.1294	99.5422	0.4897	2.9004	0.3448	0.846			112		0.0013	0.1369	0.0549	0.031	102.177	0.8971	1.7712	0.5646	0.9358
113		0.164	2.5091	0.7236	0.2886	38.4889	0.3274	2.5074	0.3988	0.7748			113		0.0047	0.2709	0.1038	0.0573	2.3187	0.8002	1.8107	0.5523	0.899
114		0.0011	0.1224	0.0494	0.0277	179.551	0.902	1.7844	0.5604	0.9535			114		0.0044	0.3131	0.1231	0.0456	1.8252	0.5653	2.7014	0.3702	0.8195
115		0.5595	5.2477	1.9362	0.3679	57.8188	0.2553	5.2623	0.19	0.8554			115		0.1871	3.54	0.5208	0.4574	5.3777	0.1876	1.1387	0.8782	0.7184
116		0.6633	6.8956	1.072	0.7877	110.364	0.1753	1.3609	0.7348	0.5874			116		0.0016	0.1472	0.0545	0.0374	0.9765	0.9288	1.4592	0.6853	0.9385
117		0.015	0.5454	0.1903	0.1001	59.7907	0.6319	1.9011	0.526	0.8358			117		0.0049	0.2751	0.1009	0.0613	20.5889	0.8062	1.6469	0.6072	0.8959
118		0.0364	0.899	0.2978	0.1558	55.8016	0.5664	1.9115	0.5232	0.8479			118		0.002	0.1599	0.0562	0.0446	43.4849	0.9674	1.2604	0.7934	0.9091
119		0.0051	0.2836	0.1011	0.0638	133.319	0.7915	1.5834	0.6316	0.8733			119		0.0064	0.406	0.1513	0.0541	48.9371	0.4901	2.7979	0.3574	0.727
120		0.0022	0.1762	0.0645	0.0425	107.508	0.8715	1.5171	0.6591	0.9061			120		0.0014	0.1412	0.0542	0.0339	142.203	0.9102	1.6008	0.6247	0.9167
121		0.039	1.0924	0.379	0.131	115.351	0.4107	2.8935	0.3456	0.7366			121		0.0005	0.0772	0.0284	0.0223	77.1795	1	1.2733	0.7854	0.9744
122		0.0005	0.0772	0.0284	0.0223	12.8205	1	1.2733	0.7854	0.9744			122		0.0136	0.4855	0.1583	0.1095	24.8783	0.7262	1.4456	0.6918	0.905
123		0.0181	0.6739	0.2801	0.0821	69.1218	0.4997	3.4119	0.2931	0.84			123		0.005	0.3191	0.1154	0.0553	30.45	0.6187	2.0858	0.4794	0.8527
124		0.0014	0.1339	0.0477	0.0372	173.135	0.9745	1.2826	0.7797	0.9298			124		0.0112	0.4717	0.1549	0.0917	50.5757	0.6299	1.6905	0.5916	0.8458
125		0.0071	0.3716	0.1524	0.0592	98.4969	0.645	2.5756	0.3883	0.8911			125		0.0052	0.2908	0.1025	0.0642	40.5286	0.7681	1.5969	0.6262	0.8736
126		0.0181	0.8018	0.2145	0.1075	32.2494	0.354	1.9947	0.5013	0.7176			126		0.0019	0.1677	0.0643	0.0374	21.8055	0.8447	1.7185	0.5819	0.9351
127		0.0013	0.1412	0.0564	0.0302	19.4111	0.844	1.865	0.5362	0.887			127		0.0025	0.1894	0.0622	0.0505	161.615	0.8642	1.2312	0.8122	0.9353
128		0.0006	0.0815	0.0285	0.0258	45	1	1.1014	0.9079	0.9362			128		0.0077	0.38	0.1214	0.081	27.3009	0.6713	1.4989	0.6671	0.866
129		0.0303	0.9917	0.3895	0.0992	71.2042	0.3877	3.9274	0.2546	0.7808			129		0.0014	0.1339	0.0489	0.0355	106.626	0.9562	1.3783	0.7255	0.9286
130		0.251	4.7243	0.9485	0.3369	77.3985	0.1413	2.8151	0.3552	0.6568			130		0.041	0.8295	0.2452	0.2132	95.4041	0.7496	1.15	0.8696	0.902
131		0.0007	0.0887	0.0321	0.0271	0	1	1.1835	0.8449	0.9286			131		1.0057	10.5346	1.8949	0.6758	16.2197	0.1139	2.804	0.3566	0.7139
132		1.0346	8.1019	1.802	0.731	48.2468	0.1981	2.465	0.4057	0.7385			132		0.1799	2.5873	0.7889	0.2903	18.6092	0.3376	2.7179	0.3679	0.782
133		0.0006	0.0947	0.0361	0.0222	113.318	0.8826	1.624	0.6158	0.8889			133		0.0006	0.0845	0.0304	0.0253	45.0006	1	1.2023	0.8318	0.9583
134		0.0747	1.4274	0.5636	0.1688	45.5275	0.461	3.3383	0.2996	0.863			134		0.0006	0.0875	0.034	0.0226	173.839	0.9918	1.5027	0.6655	0.9787
135		0.0029	0.2414	0.101	0.037	41.0029	0.6341	2.7275	0.3666	0.855			135		0.0089	0.4078	0.1203	0.0942	157.924	0.6724	1.2778	0.7826	0.8475
136		0.03	0.8715	0.3332	0.1145	75.1772	0.4958	2.909	0.3438	0.8143			136		0.0113	0.4295	0.1491	0.0964	18.1321	0.7687	1.5462	0.6467	0.8996
137		0.004	0.2521	0.0998	0.0509	110.368	0.7887	1.9596	0.5103	0.9383			137		0.0095	0.406	0.1438	0.0841	30.6038	0.7242	1.7106	0.5846	0.8671
138		4.1512	23.5201	4.846	1.0907	63.2175	0.0943	4.443	0.2251	0.7719			138		0.0018	0.1719	0.0679	0.033	75.1515	0.7477	2.0611	0.4852	0.8933
139		0.0801	1.5219	0.5561	0.1833	64.2851	0.4344	3.033	0.3297	0.8718			139		0.0034	0.2316	0.0875	0.0493	96.3721	0.793	1.7746	0.5635	0.9085
140		0.0005	0.0772	0.0287	0.0209	17.2961	0.9959	1.3723	0.7287	0.9474			140		0.0004	0.07	0.0231	0.0231	0	1	1	1	1
141		0.0014	0.1369	0.052	0.034	63.9627	0.9323	1.5281	0.6544	0.9464			141		0.0003	0.0597	0.0231	0.0173	90	1	1.3333	0.75	1
142		0.0673	1.362	0.5519	0.1552	19.4499	0.4557	3.557	0.2811	0.8579			142		0.1096	2.4706	0.638	0.2187	128.443	0.2256	2.9181	0.3427	0.7064
143		0.0026	0.1949	0.0703	0.0471	12.6607	0.8597	1.4938	0.6695	0.8879			143		0.0035	0.2171	0.0702	0.0638	104.794	0.9373	1.1008	0.9084	0.9537
144		0.0815	1.4005	0.5187	0.2001	91.1422	0.5223	2.5919	0.3858	0.8712			144		0.0086	0.4043	0.1695	0.0643	121.072	0.6579	2.6389	0.379	0.8512
145		0.079	1.3525	0.4408	0.2281	89.3625	0.5425	1.9327	0.5174	0.8789			145		0.1261	3.2124	0.5295	0.3032	21.8547	0.1536	1.7462	0.5727	0.6524
146		0.0243	0.6641	0.1879	0.1643	55.0648	0.6909	1.1438	0.8743	0.8804			146		0.0013	0.1442	0.0565	0.0302	20.6315	0.8092	1.8712	0.5344	0.8793
147		0.0007	0.0887	0.0337	0.0248	159.101	1	1.3629	0.7338	0.9091			147		0.0044	0.2709	0.1103	0.0506	72.1543	0.7508	2.1819	0.4583	0.9027
148		0.0592	1.0002	0.3683	0.2045	99.6002	0.7431	1.8008	0.5553	0.939			148		0.0149	0.6087	0.1875	0.1014	3.6238	0.5065	1.8498	0.5406	0.7789
149		0.0326	0.8655	0.3466	0.1199	79.5055	0.5476	2.8899	0.346	0.9124			149		0.0055	0.409	0.1355	0.0513	112.291	0.41	2.6399	0.3788	0.6809
150		0.0165	0.6716	0.2825	0.0744	44.8404	0.4599	3.7982	0.2633	0.8392			150		0.0072	0.3915	0.168	0.0543	22.9062	0.5873	3.0929	0.3233	0.8311
151		0.0049	0.2811	0.0869	0.0719	134.454	0.7805	1.2088	0.8273	0.8842			151		0.0034	0.2106	0.0719	0.0604	151.04	0.9665	1.1902	0.8402	0.922
152		0.0153	0.5634	0.2385	0.0816	62.0116	0.6046	2.9238	0.342	0.9173			152		0.0017	0.1544	0.0606	0.0358	105.217	0.899	1.6919	0.591	0.942
153		0.0406	1.0783	0.4437	0.1166	41.7248	0.439	3.8063	0.2627	0.8763			153		0.0074	0.3945	0.1511	0.0624	0.1572	0.5975	2.4236	0.4126	0.8331
154		0.0007	0.0917	0.033	0.0273	167.508	1	1.2104	0.8262	0.9474			154		0.0061	0.3101	0.1159	0.0675	6.3047	0.8027	1.7179	0.5821	0.9052
155		0.0044	0.2576	0.0865	0.0642	70.1774	0.825	1.3475	0.7421	0.9096			155		0.0009	0.1122	0.0438	0.0267	1.2564	0.9171	1.639	0.6101	0.9333
156		0.001	0.1092	0.039	0.0317	114.053	1	1.2305	0.8127	0.9487			156		0.002	0.1732	0.0687	0.0374	63.3237	0.847	1.8367	0.5445	0.9006
157		0.1878	2.131	0.8467	0.2824	46.5223	0.5196	2.9982	0.3335	0.917			157		0.0019	0.1954	0.0775	0.0315	173.74	0.6306	2.4634	0.4059	0.8439
158		0.0105	0.6189	0.2536	0.0528	69.739	0.3453	4.8	0.2083	0.7142			158		0.0379	0.932	0.2854	0.1689	135.88	0.5479	1.6896	0.5919	0.8526
159		0.8388	9.9144	1.2154	0.8787	100.512	0.1072	1.3832	0.7229	0.7092			159		0.0012	0.1194	0.041	0.0358	135.914	1	1.1449	0.8734	0.9565
160		0.0034	0.2756	0.1143	0.0383	90.157	0.5688	2.9858	0.3349	0.8479			160		0.0026	0.2311	0.1029	0.0325	38.7739	0.6175	3.1692	0.3155	0.8584
161		0.0229	0.838	0.2892	0.101	57.7807	0.4104	2.8639	0.3492	0.8111			161		0.0013	0.1424	0.0616	0.0271	133.822	0.8131	2.272	0.4401	0.9009
162		0.0975	2.0386	0.4051	0.3065	4.9519	0.2949	1.3216	0.7567	0.6962			162		0.0487	1.5366	0.3098	0.2001	102.804	0.2591	1.5487	0.6457	0.5984
163		0.0671	1.4875	0.566	0.1509	79.3864	0.381	3.7506	0.2666	0.8411			163		0.0006	0.0845	0.0278	0.0276	90	1	1.008	0.992	0.9583
164		0.0013	0.1309	0.05	0.0327	49.0651	0.9428	1.5277	0.6546	0.9159			164		0.0076	0.3258	0.1081	0.0899	29.6424	0.9041	1.2026	0.8315	0.9327
165		0.0856	1.1723	0.427	0.2552	56.0399	0.7826	1.6729	0.5978	0.9553			165		0.2434	3.3988	0.8669	0.3575	64.9287	0.2648	2.425	0.4124	0.6976
166		0.0036	0.2286	0.0767	0.0606	125.445	0.877	1.2661	0.7898	0.9205			166		0.0133	0.5212	0.2016	0.0839	115.031	0.6143	2.4043	0.4159	0.8433
167		0.0378	0.8578	0.3381	0.1424	99.3288	0.6459	2.374	0.4212	0.9052			167		0.0031	0.2196	0.0826	0.0477	50.3041	0.8068	1.73	0.578	0.8939
168		0.0357	0.7831	0.2361	0.1925	108.002	0.7315	1.227	0.815	0.9112			168		0.0019	0.1689	0.0678	0.036	17.9976	0.8439	1.8844	0.5307	0.9012
169		0.0807	1.5256	0.3691	0.2783	31.3077	0.4356	1.3261	0.7541	0.8088			169		0.006	0.2968	0.09	0.0854	27.8171	0.8609	1.0546	0.9482	0.9163
170		0.0028	0.2136	0.09	0.0397	46.9782	0.7733	2.2666	0.4412	0.8917			170		0.1157	2.0619	0.424	0.3475	6.3542	0.342	1.22	0.8196	0.7228
171		0.0135	0.6004	0.2468	0.0697	47.1618	0.4712	3.5406	0.2824	0.836			171		0.005	0.3528	0.1274	0.0498	30.3766	0.5034	2.5553	0.3913	0.7451
172		0.0024	0.1834	0.0641	0.0479	99.9963	0.9021	1.3382	0.7473	0.9109			172		0.0015	0.1599	0.0694	0.0284	152.717	0.761	2.4433	0.4093	0.8613
173		0.01	0.4253	0.1611	0.0788	110.064	0.693	2.044	0.4892	0.8931			173		0.1637	3.3666	0.6658	0.313	176.366	0.1815	2.1274	0.4701	0.7274
174		0.001	0.1164	0.0449	0.0291	133.04	0.9488	1.5436	0.6478	0.9286			174		0.7555	8.949	1.0837	0.8876	155.852	0.1185	1.221	0.819	0.7085
175		0.0021	0.2009	0.0718	0.0373	148.852	0.6538	1.9259	0.5192	0.7767			175		0.0004	0.067	0.0239	0.021	45.0006	1	1.1366	0.8798	0.9677
176		0.0025	0.2039	0.0783	0.0401	112.037	0.7458	1.9511	0.5125	0.8624			176		0.0432	1.1709	0.3007	0.1828	36.7093	0.3957	1.645	0.6079	0.6814
177		0.1156	1.3697	0.41	0.359	163.039	0.7744	1.1419	0.8757	0.9272			177		0.0534	1.3135	0.3407	0.1994	139.791	0.3886	1.709	0.5851	0.7827
178		0.0175	0.6589	0.2525	0.088	139.675	0.5052	2.8681	0.3487	0.7907			178		0.0156	0.5489	0.1932	0.1029	156.384	0.6512	1.8779	0.5325	0.8333
179		0.001	0.1207	0.0488	0.0253	33.8031	0.8379	1.9256	0.5193	0.8605			179		0.0008	0.1032	0.0433	0.0231	51.027	0.9292	1.8725	0.534	0.9091
180		0.0246	0.7933	0.2683	0.1169	45.3349	0.4921	2.2942	0.4359	0.7861			180		0.0095	0.3753	0.1203	0.1006	11.1891	0.8477	1.1962	0.836	0.8971
181		0.0004	0.07	0.0231	0.0231	0	1	1	1	1			181		0.0023	0.1852	0.0741	0.0388	170.537	0.8273	1.9084	0.524	0.9149
182		0.0007	0.0887	0.0321	0.0261	81.4645	1	1.2299	0.813	0.9091			182		0.0029	0.2009	0.0745	0.0494	34.7722	0.899	1.5082	0.663	0.9322
183		0.0365	1.0052	0.3484	0.1333	62.3929	0.4537	2.6126	0.3828	0.7979			183		0.0003	0.0597	0.0231	0.0173	90	1	1.3333	0.75	1
184		0.0123	0.5145	0.1856	0.0843	88.6446	0.5831	2.2032	0.4539	0.844			184		0.0022	0.1792	0.065	0.0437	165.601	0.8734	1.4896	0.6713	0.9189
185		0.0197	0.5774	0.1753	0.1433	71.6832	0.7439	1.2231	0.8176	0.878			185		0.0008	0.0959	0.0375	0.0258	171.128	1	1.4536	0.6879	0.9062
186		0.0062	0.318	0.1257	0.0633	48.9305	0.776	1.9854	0.5037	0.8815			186		0.0017	0.1617	0.0683	0.0313	162.264	0.8076	2.1798	0.4587	0.9078
187		0.0004	0.067	0.0239	0.021	45.0006	1	1.1366	0.8798	0.9677			187		0.0213	0.6004	0.2339	0.1162	41.1889	0.7438	2.0136	0.4966	0.9192
188		0.0005	0.0772	0.0284	0.0223	102.82	1	1.2733	0.7854	0.9744			188		0.008	0.3445	0.1339	0.0761	41.5603	0.8473	1.7599	0.5682	0.9285
189		0.0197	0.8543	0.2229	0.1128	138.548	0.3398	1.9766	0.5059	0.6562			189		0.0063	0.3403	0.1327	0.0602	24.0387	0.6807	2.2033	0.4539	0.8185
190		0.001	0.1194	0.044	0.0304	14.1037	0.9248	1.4482	0.6905	0.9195			190		0.0003	0.0597	0.0231	0.0173	0	1	1.3333	0.75	1
191		0.2721	2.6395	0.7974	0.4344	84.352	0.4908	1.8355	0.5448	0.9041			191		0.0004	0.07	0.0231	0.0231	0	1	1	1	1
192		0.1502	2.0868	0.7882	0.2427	39.4545	0.4335	3.2483	0.3079	0.8595			192		0.0284	0.871	0.3422	0.1057	66.2433	0.4703	3.2388	0.3088	0.779
193		0.0005	0.0742	0.0274	0.022	90	1	1.2483	0.8011	0.9474			193		0.2906	2.7665	0.9351	0.3956	29.4731	0.4771	2.3635	0.4231	0.9091
194		0.027	0.9442	0.34	0.101	57.1995	0.3803	3.3657	0.2971	0.7761			194		0.0014	0.1442	0.0563	0.0315	108.992	0.841	1.789	0.559	0.8983
195		0.0008	0.1092	0.0429	0.0249	120.621	0.8852	1.7207	0.5812	0.9014			195		0.0006	0.0845	0.034	0.0207	15.818	0.971	1.6434	0.6085	0.9333
196		0.0012	0.1267	0.0449	0.0343	54.0332	0.9453	1.3091	0.7639	0.9293			196		0.0073	0.3433	0.1357	0.0687	28.9437	0.7807	1.975	0.5063	0.9331
197		0.0014	0.1382	0.0542	0.0333	52.7851	0.9329	1.6269	0.6147	0.9231			197		0.0011	0.1164	0.0397	0.0353	142.513	1	1.1234	0.8902	0.9333
198		0.0203	0.5799	0.2163	0.1197	43.3513	0.7601	1.8065	0.5536	0.9166			198		0.3775	4.1296	0.8869	0.5419	15.8271	0.2781	1.6368	0.611	0.8111
199		0.0067	0.3361	0.1114	0.0765	158.412	0.7447	1.4561	0.6868	0.86			199		0.0013	0.1237	0.0438	0.0366	10.9366	1	1.1979	0.8348	0.932
200		0.1593	1.8285	0.5477	0.3704	87.9442	0.5989	1.4789	0.6762	0.8963			200		0.0075	0.409	0.1608	0.059	24.3774	0.5599	2.725	0.367	0.8292
201		0.003	0.2274	0.0819	0.0465	78.9637	0.7272	1.7608	0.5679	0.8976			201		0.0206	0.7771	0.2654	0.0988	67.4339	0.4288	2.6845	0.3725	0.7416
202		0.0709	1.9184	0.3744	0.241	72.7457	0.242	1.5538	0.6436	0.6217			202		0.0004	0.07	0.0231	0.0231	0	1	1	1	1
203		0.027	0.8567	0.295	0.1166	67.2722	0.4623	2.5304	0.3952	0.7728			203		0.0267	0.879	0.2994	0.1137	20.7006	0.435	2.6328	0.3798	0.7785
204		0.0072	0.5074	0.2166	0.0424	53.6975	0.3522	5.1041	0.1959	0.6962			204		0.0027	0.2329	0.0979	0.0355	23.596	0.6325	2.7593	0.3624	0.7969
205		0.0013	0.1297	0.0454	0.0368	65.5704	0.9805	1.2339	0.8104	0.9524			205		0.0211	0.7046	0.2755	0.0974	10.3459	0.5334	2.8285	0.3535	0.83
206		0.0004	0.0742	0.0292	0.0195	65.0983	1	1.497	0.668	0.9189			206		0.008	0.3698	0.1336	0.0758	83.1088	0.7308	1.7624	0.5674	0.867
207		0.0003	0.0597	0.0231	0.0173	90	1	1.3333	0.75	1			207		0.5324	4.7521	0.8781	0.772	132.258	0.2963	1.1375	0.8792	0.8041
208		0.0003	0.0597	0.0231	0.0173	0	1	1.3333	0.75	1			208		0.0007	0.0947	0.0335	0.0269	7.1907	0.9929	1.2464	0.8023	0.9474
209		0.0048	0.2648	0.0932	0.066	120.019	0.8651	1.4127	0.7079	0.9132			209		0.0558	1.3193	0.417	0.1704	6.9868	0.403	2.447	0.4087	0.8019
210		0.198	3.7963	1.0953	0.2301	48.4032	0.1726	4.7592	0.2101	0.665			210		0.0015	0.1527	0.0644	0.029	41.5424	0.7925	2.2189	0.4507	0.896
211		0.0009	0.1062	0.0382	0.0306	161.743	1	1.245	0.8032	0.9211			211		0.0005	0.0815	0.0318	0.021	47.8855	0.9942	1.5153	0.66	0.9091
212		0.0017	0.1617	0.0658	0.0335	73.794	0.8329	1.9612	0.5099	0.9231			212		0.0008	0.1019	0.0387	0.0268	170.207	0.9838	1.4434	0.6928	0.9394
213		0.0208	0.6239	0.2364	0.1122	39.5614	0.6728	2.106	0.4748	0.9137			213		0.0026	0.2141	0.0889	0.0369	170.675	0.7049	2.4107	0.4148	0.8909
214		0.0004	0.067	0.0239	0.021	45.0006	1	1.1366	0.8798	0.9677			214		0.001	0.1134	0.0428	0.0289	16.1815	0.9484	1.4822	0.6747	0.8916
215		0.4639	4.8378	1.7663	0.3344	70.0063	0.2491	5.2825	0.1893	0.836			215		0.0032	0.2111	0.0753	0.0546	146.859	0.91	1.3784	0.7255	0.9389
216		0.252	2.6285	0.6688	0.4797	57.3999	0.4583	1.3942	0.7173	0.8901			216		0.0073	0.386	0.1379	0.0676	70.4448	0.6174	2.0397	0.4903	0.804
217		1.0386	7.5641	2.5251	0.5237	58.6117	0.2281	4.8215	0.2074	0.7267			217		0.0849	1.3357	0.4506	0.24	148.758	0.5982	1.8775	0.5326	0.8772
218		0.0025	0.1834	0.066	0.0476	112.891	0.9217	1.3855	0.7218	0.9261			218		0.0558	1.84	0.3089	0.2298	31.3794	0.207	1.3441	0.744	0.6333
219		0.0225	0.9707	0.2324	0.1234	152.833	0.3003	1.8839	0.5308	0.6258			219		0.1664	3.2844	0.5793	0.3657	44.1672	0.1938	1.5838	0.6314	0.7035
220		0.0047	0.2823	0.1136	0.053	48.9368	0.7447	2.1442	0.4664	0.9045			220		0.0023	0.1762	0.0634	0.0464	172.99	0.9353	1.3671	0.7315	0.9312
221		0.0261	1.0669	0.471	0.0705	52.6862	0.2877	6.6843	0.1496	0.7791			221		0.0037	0.2648	0.113	0.042	28.57	0.6676	2.6907	0.3716	0.8903
222		0.0008	0.1134	0.0488	0.0212	30.0876	0.7946	2.3036	0.4341	0.8611			222		0.0356	0.9507	0.3035	0.1495	9.3637	0.4955	2.0299	0.4926	0.7921
223		0.0042	0.2943	0.0812	0.0663	126.665	0.6129	1.2248	0.8165	0.7835			223		0.0069	0.3288	0.1239	0.0706	12.0282	0.7992	1.7545	0.57	0.9291
224		0.7026	4.9848	1.3911	0.6431	51.2161	0.3553	2.1631	0.4623	0.871			224		0.0004	0.067	0.0239	0.021	45.0006	1	1.1366	0.8798	0.9677
225		0.0004	0.067	0.0239	0.021	45.0006	1	1.1366	0.8798	0.9677			225		0.0016	0.1587	0.0642	0.0318	63.3198	0.7992	2.0205	0.4949	0.8714
226		0.0108	0.424	0.1668	0.0826	83.2954	0.7557	2.02	0.4951	0.929			226		0.0006	0.0815	0.0285	0.0258	134.999	1	1.1014	0.9079	0.9362
227		0.016	0.5647	0.204	0.0998	50.5108	0.6299	2.044	0.4892	0.8164			227		0.0005	0.0772	0.0284	0.0223	12.8205	1	1.2733	0.7854	0.9744
228		0.0266	0.6896	0.2791	0.1214	38.5341	0.7032	2.2995	0.4349	0.9298			228		0.0069	0.3481	0.1358	0.0645	174.827	0.7133	2.1073	0.4745	0.8912
229		0.0035	0.2226	0.083	0.054	27.9237	0.8917	1.5367	0.6507	0.9371			229		0.0009	0.1062	0.0386	0.0295	111.489	0.9944	1.3084	0.7643	0.9067
230		0.1218	1.6046	0.4656	0.3331	51.3553	0.5945	1.3978	0.7154	0.8858			230		0.0009	0.1062	0.0396	0.0304	157.322	1	1.3039	0.7669	0.9351
231		0.0003	0.0597	0.0231	0.0173	0	1	1.3333	0.75	1			231		0.0006	0.0875	0.0296	0.0271	135	1	1.0913	0.9164	0.9796
232		0.0948	1.3513	0.5037	0.2397	28.807	0.6526	2.1012	0.4759	0.9253			232		0.0776	2.0896	0.4939	0.1999	103.632	0.2232	2.4703	0.4048	0.638
233		0.0087	0.4892	0.1295	0.0859	171.085	0.4588	1.5069	0.6636	0.7154			233		0.0096	0.5422	0.1458	0.0839	63.3716	0.4106	1.7372	0.5757	0.7787
234		2.695	16.8917	2.7616	1.2426	53.8659	0.1187	2.2225	0.4499	0.7628			234		0.0006	0.0815	0.0313	0.0224	45.0003	1	1.4	0.7143	0.9333
235		0.0114	0.5309	0.167	0.087	69.9005	0.5089	1.9187	0.5212	0.7539			235		0.2914	3.7279	0.7963	0.4659	178.03	0.2635	1.7094	0.585	0.7532
236		0.0009	0.1032	0.0386	0.0295	158.512	1	1.3084	0.7643	0.9067			236		0.0185	0.6442	0.19	0.124	123.385	0.5603	1.5328	0.6524	0.8066
237		0.0007	0.1032	0.0445	0.0203	35.4562	0.8363	2.19	0.4566	0.8571			237		0.0899	1.6198	0.3777	0.3031	74.9109	0.4306	1.2461	0.8025	0.7821
238		0.002	0.1701	0.0651	0.039	35.392	0.8658	1.6696	0.5989	0.8786			238		0.0906	1.3253	0.4417	0.2611	124.604	0.648	1.6915	0.5912	0.8839
239		0.0004	0.067	0.0239	0.021	45.0006	1	1.1366	0.8798	0.9677			239		0.001	0.1267	0.0523	0.0249	68.214	0.8015	2.1008	0.476	0.8864
240		0.0043	0.2576	0.0992	0.0549	55.2751	0.8101	1.8078	0.5531	0.903			240		0.005	0.2781	0.1045	0.0608	7.6505	0.8102	1.7202	0.5813	0.9069
241		0.0007	0.0959	0.0391	0.0231	45.0002	0.9674	1.6948	0.59	0.9153			241		0.064	1.3777	0.3232	0.2521	101.501	0.4236	1.2822	0.7799	0.7805
242		0.0084	0.4785	0.2014	0.0531	59.7427	0.461	3.7918	0.2637	0.7795			242		0.0006	0.0845	0.0278	0.0276	0	1	1.008	0.992	0.9583
243		0.0401	1.005	0.3952	0.1292	98.1693	0.499	3.0581	0.327	0.8286			243		0.0015	0.1454	0.0554	0.0338	118.49	0.8734	1.6403	0.6096	0.8889
244		0.086	1.6099	0.5787	0.1891	79.1797	0.4167	3.0606	0.3267	0.8622			244		0.0011	0.1399	0.0604	0.0233	10.5604	0.7075	2.596	0.3852	0.8936
245		0.0003	0.0597	0.0231	0.0173	0	1	1.3333	0.75	1			245		0.0394	0.8415	0.2968	0.1689	8.836	0.6986	1.7573	0.569	0.9066
246		0.0008	0.0989	0.0356	0.0282	42.3631	1	1.2644	0.7909	0.9231			246		0.0006	0.0845	0.0278	0.0276	0	1	1.008	0.992	0.9583
247		0.0164	0.7491	0.3008	0.0694	80.9005	0.3673	4.3322	0.2308	0.7891			247		0.001	0.1357	0.0579	0.0225	9.0912	0.6987	2.5707	0.389	0.8764
248		0.0005	0.0742	0.0286	0.021	66.8906	1	1.362	0.7342	0.9474			248		0.0022	0.1804	0.0623	0.0451	66.088	0.8513	1.3825	0.7233	0.875
249		0.2031	3.0198	0.74	0.3495	65.3348	0.2799	2.1174	0.4723	0.8009			249		0.0097	0.4482	0.1437	0.0858	40.0156	0.6057	1.6742	0.5973	0.7978
250		0.0059	0.3258	0.1381	0.0547	49.1309	0.7022	2.5245	0.3961	0.9004			250		0.0054	0.2823	0.1083	0.0633	149.351	0.8481	1.7121	0.5841	0.9234
251		0.0027	0.2056	0.0748	0.0456	5.0641	0.7954	1.6399	0.6098	0.9107			251		0.0003	0.0597	0.0231	0.0173	90	1	1.3333	0.75	1
252		0.0004	0.07	0.0231	0.0231	0	1	1	1	1			252		0.0005	0.0742	0.0274	0.022	90	1	1.2483	0.8011	0.9474
253		0.0003	0.0597	0.0231	0.0173	0	1	1.3333	0.75	1			253		0.0017	0.1454	0.0543	0.0388	143.151	0.9826	1.4004	0.7141	0.913
254		0.0005	0.0742	0.0274	0.022	0	1	1.2483	0.8011	0.9474			254		0.0005	0.0772	0.0284	0.0223	77.1795	1	1.2733	0.7854	0.9744
255		0.001	0.1177	0.0484	0.0262	52.1463	0.905	1.8435	0.5424	0.8941			255		0.0811	1.7421	0.4507	0.2292	64.6981	0.3359	1.9669	0.5084	0.7522
256		0.0415	1.1474	0.2501	0.2114	102.54	0.3963	1.1832	0.8451	0.7406			256		0.0797	1.7488	0.3551	0.2859	55.9738	0.3276	1.2418	0.8053	0.7887
257		0.0141	0.5459	0.1807	0.0993	88.5623	0.5942	1.8195	0.5496	0.8384			257		0.0041	0.2871	0.0912	0.0572	24.9286	0.6242	1.5951	0.6269	0.7859
258		0.108	2.9201	0.6531	0.2105	44.2212	0.1592	3.1024	0.3223	0.6657			258		0.0031	0.2111	0.0751	0.0525	27.2517	0.873	1.4302	0.6992	0.9183
259		0.0042	0.2516	0.088	0.0611	174.511	0.8388	1.4391	0.6949	0.9045			259		0.0006	0.0875	0.034	0.0226	6.1612	0.9918	1.5027	0.6655	0.9787
260		0.0562	1.5979	0.5754	0.1244	80.3488	0.2767	4.6258	0.2162	0.7311			260		0.0278	0.876	0.2337	0.1515	121.528	0.4556	1.5422	0.6484	0.8288
261		0.0036	0.2811	0.1204	0.0386	67.3197	0.5802	3.1231	0.3202	0.8715			261		0.0014	0.1309	0.0458	0.0387	35.1796	1	1.1855	0.8435	0.9217
262		0.0032	0.2196	0.0855	0.0481	109.291	0.841	1.7798	0.5619	0.9044			262		0.0062	0.2968	0.1048	0.0756	159.163	0.8871	1.3857	0.7217	0.9294
263		0.0138	0.6679	0.2233	0.0787	58.2459	0.3889	2.8376	0.3524	0.7075			263		0.0184	0.6051	0.2163	0.1084	74.3352	0.6322	1.9947	0.5013	0.8619
264		0.2405	2.4976	0.7943	0.3855	111.559	0.4845	2.0605	0.4853	0.8745			264		0.0207	0.7943	0.2287	0.1151	156.776	0.4119	1.9866	0.5034	0.7821
265		0.0007	0.0887	0.0321	0.0261	81.4645	1	1.2299	0.813	0.9091			265		0.0273	0.7603	0.2361	0.1475	31.0319	0.5945	1.6007	0.6247	0.8106
266		0.089	1.3235	0.4266	0.2656	63.5077	0.6384	1.6063	0.6225	0.9336			266		0.001	0.1164	0.043	0.0311	173.176	0.9731	1.3828	0.7232	0.9195
267		0.0059	0.3058	0.1215	0.0619	98.5108	0.7934	1.9647	0.509	0.9146			267		0.0186	0.6346	0.2084	0.1137	57.1284	0.5805	1.8323	0.5458	0.8341
268		0.0003	0.0597	0.0231	0.0173	0	1	1.3333	0.75	1			268		0.0046	0.3041	0.1257	0.0463	31.4849	0.6206	2.7165	0.3681	0.8766
269		0.001	0.1092	0.039	0.0317	65.9466	1	1.2305	0.8127	0.9487			269		0.0012	0.1237	0.0437	0.0352	23.4201	0.9918	1.2438	0.804	0.9293
270		0.0131	0.5912	0.1705	0.0982	54.7176	0.4728	1.7371	0.5757	0.7066			270		0.0135	0.6889	0.1598	0.1075	42.2393	0.3572	1.4861	0.6729	0.7604
271		0.0271	0.9157	0.3249	0.1063	54.6234	0.4067	3.0555	0.3273	0.7586			271		0.001	0.1122	0.0387	0.0328	2.6643	0.9957	1.182	0.8461	0.95
272		0.0402	0.8843	0.2933	0.1745	91.391	0.6462	1.6806	0.595	0.8802			272		0.0033	0.2401	0.0782	0.0543	61.284	0.7265	1.4399	0.6945	0.8247
273		0.006	0.3336	0.1342	0.057	98.6173	0.6788	2.3532	0.425	0.8963			273		0.1031	2.0843	0.4745	0.2766	168.027	0.2982	1.7154	0.5829	0.7782
274		0.0243	0.9205	0.3526	0.0876	102.003	0.3596	4.0272	0.2483	0.6862			274		0.0058	0.3378	0.1359	0.0541	29.6211	0.6358	2.5113	0.3982	0.8577
275		0.0023	0.1732	0.0651	0.0452	51.7479	0.968	1.4392	0.6948	0.9462			275		0.0014	0.1369	0.0461	0.0399	144.934	0.9675	1.1552	0.8656	0.9402
276		0.0946	1.722	0.6854	0.1757	52.9082	0.4007	3.9016	0.2563	0.863			276		0.0009	0.1122	0.0432	0.0255	93.5795	0.8647	1.6927	0.5908	0.9041
277		0.0006	0.0785	0.0265	0.0265	0	1	1	1	0.913			277		0.0015	0.1544	0.0608	0.0324	19.851	0.816	1.8743	0.5335	0.9147
278		0.1484	2.105	0.7913	0.2388	45.4813	0.4209	3.3133	0.3018	0.8535			278		0.1001	2.7525	0.4232	0.3013	154.789	0.1661	1.4046	0.712	0.4265
279		0.0165	0.6032	0.2007	0.1049	83.2908	0.5711	1.913	0.5227	0.8344			279		0.0034	0.2184	0.0732	0.0584	79.8323	0.8852	1.2534	0.7979	0.9275
280		0.0095	0.511	0.206	0.0586	87.6258	0.456	3.5182	0.2842	0.764			280		0.0005	0.0772	0.0284	0.0223	12.8205	1	1.2733	0.7854	0.9744
281		0.0004	0.07	0.0231	0.0231	0	1	1	1	1			281		0.0162	0.6901	0.1708	0.1207	138.574	0.4273	1.4152	0.7066	0.7084
282		0.0083	0.479	0.1564	0.0673	63.317	0.4528	2.325	0.4301	0.7063			282		0.275	5.3711	0.8526	0.4106	163.11	0.1198	2.0765	0.4816	0.5916
283		0.0012	0.1237	0.0437	0.0352	113.42	0.9918	1.2438	0.804	0.9293			283		0.0017	0.1514	0.0567	0.0377	64.1656	0.9206	1.503	0.6653	0.9275
284		0.0005	0.0802	0.0289	0.0231	0	1	1.25	0.8	1			284		0.0008	0.0989	0.0382	0.0254	138.076	0.977	1.5068	0.6637	0.9206
285		0.0263	1.0274	0.3776	0.0888	58.2417	0.3137	4.25	0.2353	0.7171			285		0.0387	0.9465	0.3731	0.1322	30.1532	0.5434	2.8226	0.3543	0.848
286		0.001	0.1327	0.0572	0.0216	12.6441	0.6932	2.6504	0.3773	0.8706			286		0.0009	0.1062	0.0373	0.0314	171.528	1	1.1894	0.8408	0.9211
287		0.0028	0.2026	0.0711	0.0503	82.7087	0.8593	1.4145	0.707	0.9224			287		0.0087	0.3783	0.1197	0.0924	159.322	0.7629	1.2963	0.7715	0.8542
288		0.2993	3.155	0.7149	0.533	77.1923	0.3778	1.3414	0.7455	0.8514			288		0.0122	0.6644	0.2393	0.0648	46.0329	0.3467	3.6946	0.2707	0.6662
289		0.0344	1.0092	0.288	0.152	44.3887	0.4242	1.8946	0.5278	0.8049			289		0.0118	0.4422	0.1624	0.0924	18.2393	0.7571	1.7571	0.5691	0.8935
290		0.0022	0.1864	0.0749	0.0379	65.0032	0.8068	1.9736	0.5067	0.9091			290		0.0033	0.2491	0.1077	0.0391	11.8471	0.6696	2.7567	0.3628	0.8968
291		0.0079	0.3481	0.1104	0.0914	43.235	0.8222	1.2081	0.8277	0.9124			291		0.0437	1.4724	0.3781	0.1473	110.489	0.2536	2.5661	0.3897	0.7113
292		0.0021	0.1677	0.0608	0.0434	11.4682	0.9268	1.4002	0.7142	0.9576			292		0.0282	0.827	0.2866	0.1254	134.337	0.5183	2.286	0.4374	0.8535
293		0.0384	1.017	0.3731	0.131	104.233	0.4665	2.8478	0.3512	0.8322			293		0.0042	0.2739	0.0966	0.0554	33.9129	0.7036	1.744	0.5734	0.8791
294		0.0004	0.07	0.0231	0.0231	0	1	1	1	1			294		0.0024	0.1762	0.0605	0.0497	68.0885	0.9566	1.2185	0.8207	0.9326
295		0.7181	5.871	1.2643	0.7232	20.8354	0.2618	1.7482	0.572	0.85			295		0.0011	0.1254	0.0501	0.028	2.0937	0.8803	1.7893	0.5589	0.9655
296		0.001	0.1194	0.0455	0.0287	72.1491	0.9017	1.5865	0.6303	0.907			296		0.6547	10.2161	1.3033	0.6396	80.3517	0.0788	2.0376	0.4908	0.5457
297		0.0096	0.415	0.1391	0.0882	86.1207	0.7027	1.5767	0.6342	0.8822			297		0.0015	0.1382	0.0492	0.038	119.67	0.9674	1.2944	0.7726	0.9106
298		0.0038	0.2359	0.0884	0.0548	123.649	0.8596	1.6126	0.6201	0.9236			298		0.018	0.6226	0.2529	0.0908	157.184	0.5844	2.7853	0.359	0.874
299		0.0015	0.1412	0.0534	0.0357	98.9493	0.9433	1.4982	0.6675	0.9194			299		0.0025	0.2124	0.091	0.0349	52.5893	0.6946	2.6068	0.3836	0.8559
300		0.0008	0.1019	0.0398	0.0252	20.8831	0.952	1.5769	0.6341	0.9375			300		0.0626	1.1831	0.342	0.2331	26.8904	0.5622	1.4671	0.6816	0.8753
301		0.0009	0.1062	0.0378	0.0319	107.029	1	1.1857	0.8434	0.9351			301		0.0006	0.0785	0.0265	0.0265	0	1	1	1	0.913
302		0.0013	0.1394	0.0597	0.0285	145.104	0.8654	2.0937	0.4776	0.8947			302		0.0464	1.2633	0.3257	0.1814	77.1245	0.3654	1.7954	0.557	0.7662
303		0.0252	0.7566	0.2563	0.1252	134.547	0.5531	2.0477	0.4884	0.8319			303		0.0033	0.2051	0.0677	0.0612	82.8082	0.9719	1.1066	0.9036	0.9288
304		0.0796	1.5951	0.6004	0.1687	41.5235	0.393	3.5584	0.281	0.8007			304		0.4841	5.5927	0.8924	0.6907	96.0496	0.1945	1.2921	0.774	0.7516
305		0.0018	0.1587	0.0607	0.0369	24.422	0.8778	1.6441	0.6082	0.9054			305		0.0023	0.1732	0.0606	0.0485	54.5333	0.968	1.2505	0.7997	0.9263
306		0.0008	0.0959	0.0362	0.0267	45.0004	1	1.3544	0.7383	0.9206			306		0.0009	0.1134	0.0436	0.0276	139.832	0.9227	1.5802	0.6328	0.9
307		0.002	0.1719	0.066	0.039	59.0769	0.8593	1.6946	0.5901	0.939			307		0.0003	0.0597	0.0231	0.0173	0	1	1.3333	0.75	1
308		0.0009	0.1019	0.0344	0.0321	45	1	1.0707	0.9339	0.9565			308		1.1285	13.6723	1.3636	1.0537	57.9557	0.0759	1.2941	0.7727	0.6469
309		0.1224	1.7262	0.6774	0.23	52.6417	0.5161	2.9448	0.3396	0.8964			309		0.0082	0.4887	0.1281	0.0819	110.791	0.4336	1.5631	0.6398	0.7388
310		0.0003	0.0597	0.0231	0.0173	90	1	1.3333	0.75	1			310		0.1903	3.4728	0.9158	0.2645	176.571	0.1983	3.4619	0.2889	0.7403
311		0.0014	0.1442	0.0562	0.0315	69.8251	0.841	1.7855	0.5601	0.906			311		0.0049	0.2696	0.0933	0.067	79.0243	0.8485	1.3922	0.7183	0.9303
312		5.6989	28.8014	6.179	1.1743	91.3631	0.0863	5.2618	0.19	0.7937			312		0.0043	0.2534	0.0908	0.06	11.5029	0.8375	1.5128	0.661	0.9106
313		0.0011	0.1182	0.0401	0.0341	9.8994	0.968	1.1764	0.8501	0.988			313		0.0008	0.0989	0.0333	0.0322	20.6078	1	1.0345	0.9667	0.9412
314		0.0012	0.1207	0.0447	0.0336	57.1416	1	1.3289	0.7525	0.9278			314		0.0017	0.1514	0.0582	0.0361	62.5801	0.9063	1.611	0.6207	0.9265
315		0.0008	0.1032	0.0409	0.0261	149.295	0.9912	1.5674	0.638	0.8889			315		0.0007	0.0977	0.0395	0.022	83.3074	0.8983	1.7956	0.5569	0.963
316		0.0499	1.3497	0.5713	0.1112	58.5755	0.3443	5.1353	0.1947	0.8284			316		0.0006	0.0845	0.0337	0.0218	180	1	1.5425	0.6483	0.9565
317		0.1546	2.3787	0.5327	0.3694	63.2212	0.3433	1.442	0.6935	0.8265			317		0.001	0.1152	0.0449	0.0283	0	0.9445	1.5887	0.6294	0.9744
318		0.0013	0.1429	0.0605	0.0276	91.5233	0.8072	2.1898	0.4567	0.9524			318		0.6009	5.3893	1.1164	0.6854	172.364	0.26	1.629	0.6139	0.8424
319		0.0133	0.4585	0.1555	0.1092	168.152	0.797	1.4242	0.7021	0.8999			319		0.0245	0.6341	0.2172	0.1437	66.3696	0.766	1.5114	0.6617	0.9108
320		0.0006	0.0875	0.0296	0.0271	45.0013	1	1.0913	0.9164	0.9796			320		0.0005	0.0742	0.0286	0.021	113.109	1	1.362	0.7342	0.9474
321		0.0739	1.432	0.5738	0.164	74.2149	0.4529	3.4995	0.2858	0.8661			321		0.2218	4.2789	0.6008	0.47	34.5291	0.1522	1.2781	0.7824	0.6143
322		0.0008	0.0989	0.0403	0.024	158.566	0.977	1.6782	0.5959	0.9206			322		0.0019	0.1557	0.0555	0.0433	155.76	0.98	1.2806	0.7809	0.9231
323		0.0046	0.2823	0.1005	0.0589	15.9535	0.7323	1.7065	0.586	0.8613			323		0.0023	0.1822	0.0649	0.0448	6.3007	0.8648	1.447	0.6911	0.9158
324		0.0003	0.0597	0.0231	0.0173	90	1	1.3333	0.75	1			324		0.0043	0.3011	0.1036	0.0523	113.7	0.5894	1.9824	0.5044	0.7696
325		0.0057	0.3071	0.1186	0.0609	50.5491	0.7555	1.9473	0.5135	0.8834			325		0.0007	0.0977	0.0397	0.0227	3.7973	0.9329	1.7437	0.5735	0.9818
326		0.2107	2.4456	0.7327	0.3662	47.0061	0.4427	2.0012	0.4997	0.8446			326		0.0462	1.6823	0.4405	0.1335	179.429	0.2051	3.2992	0.3031	0.6073
327		0.0029	0.2486	0.106	0.0353	36.2121	0.5977	3.0032	0.333	0.8358			327		0.0007	0.1019	0.0398	0.0227	14.5524	0.8568	1.7551	0.5698	0.871
328		0.0821	1.5461	0.5108	0.2047	65.6294	0.4317	2.4954	0.4007	0.8252			328		0.015	0.5634	0.1554	0.1228	118.402	0.5932	1.2659	0.7899	0.7865
329		0.0034	0.2534	0.0981	0.0443	64.0341	0.6679	2.2133	0.4518	0.8696			329		0.0045	0.2551	0.0838	0.0678	38.005	0.8614	1.236	0.8091	0.9315
330		0.0103	0.4845	0.1522	0.0865	102.597	0.5536	1.7605	0.568	0.7771			330		0.0549	1.1304	0.4217	0.1658	8.9922	0.5402	2.5429	0.3933	0.877
331		0.0042	0.2461	0.0798	0.0674	112.807	0.8766	1.1828	0.8454	0.9174			331		0.0121	0.5044	0.2148	0.0716	51.6824	0.5962	3.0016	0.3332	0.8598
332		0.0006	0.0875	0.0296	0.0271	45.0013	1	1.0913	0.9164	0.9796			332		0.0048	0.2606	0.0935	0.0654	121.36	0.8887	1.4304	0.6991	0.9289
333		0.01	0.5237	0.236	0.054	28.2527	0.4582	4.3732	0.2287	0.822			333		0.1285	2.1536	0.4907	0.3333	17.8621	0.3481	1.4722	0.6793	0.809
334		0.0153	0.5569	0.2247	0.0866	51.31	0.6189	2.5954	0.3853	0.8674			334		0.0743	2.138	0.3741	0.2529	106.853	0.2042	1.4793	0.676	0.6015
335		1.3848	10.1261	2.4273	0.7264	70.8342	0.1697	3.3417	0.2992	0.7726			335		0.014	0.6027	0.1772	0.1009	109.585	0.4858	1.7573	0.5691	0.7759
336		1.8647	11.951	2.1997	1.0793	95.163	0.1641	2.0381	0.4907	0.8068			336		0.0003	0.0597	0.0231	0.0173	0	1	1.3333	0.75	1
337		0.4865	5.8052	1.0509	0.5894	72.4217	0.1814	1.7829	0.5609	0.7517			337		0.0048	0.2769	0.1091	0.0557	111.698	0.7831	1.9582	0.5107	0.9123
338		0.0003	0.0597	0.0231	0.0173	90	1	1.3333	0.75	1			338		0.1333	1.8492	0.4743	0.3578	64.5186	0.4898	1.3257	0.7543	0.7974
339		0.0009	0.1049	0.0341	0.0323	62.2813	0.9882	1.0567	0.9463	0.9565			339		0.0012	0.1267	0.0479	0.0328	171.776	0.9659	1.4601	0.6849	0.94
340		0.0012	0.1267	0.0427	0.0368	3.6489	0.9659	1.162	0.8606	0.9216			340		0.0018	0.1544	0.0547	0.0421	45.3174	0.9544	1.2987	0.77	0.9452
341		0.0017	0.1484	0.0537	0.0398	68.7334	0.9582	1.3497	0.7409	0.9209			341		0.0005	0.0772	0.0284	0.0223	12.8205	1	1.2733	0.7854	0.9744
342		0.422	5.1835	1.0255	0.524	65.4619	0.1974	1.957	0.511	0.7883			342		0.0152	0.517	0.1867	0.1035	94.8216	0.7133	1.8047	0.5541	0.901
343		0.001	0.1122	0.0391	0.0333	10.73	1	1.1742	0.8516	0.963			343		0.0003	0.0597	0.0231	0.0173	90	1	1.3333	0.75	1
344		0.0008	0.0977	0.0343	0.0282	11.1703	1	1.2146	0.8233	0.9831			344		0.0285	1.0889	0.2435	0.149	78.6891	0.3021	1.6336	0.6121	0.6608
345		0.0008	0.1019	0.0347	0.0308	38.2177	1	1.1284	0.8862	0.9412			345		0.0009	0.1062	0.0373	0.0304	14.4828	0.9944	1.2257	0.8159	0.9067
346		0.0058	0.3173	0.1095	0.0677	76.0946	0.7271	1.6162	0.6187	0.8555			346		0.0412	1.1214	0.3691	0.1422	39.1721	0.412	2.5947	0.3854	0.7857
347		0.0006	0.0875	0.0299	0.0257	37.8921	0.9918	1.1631	0.8598	0.9583			347		0.0016	0.1786	0.0811	0.0255	141.181	0.6408	3.1781	0.3147	0.8105
348		0.0027	0.1924	0.0647	0.0532	39.0951	0.9177	1.2161	0.8223	0.9406			348		0.0334	0.9622	0.258	0.1646	154.654	0.4527	1.5671	0.6381	0.7781
349		0.002	0.1587	0.0578	0.0434	56.801	0.9826	1.3312	0.7512	0.9434			349		0.0003	0.0597	0.0231	0.0173	90	1	1.3333	0.75	1
350		0.004	0.2401	0.0757	0.0667	23.8319	0.8638	1.1356	0.8806	0.9042			350		0.0076	0.3625	0.1336	0.072	31.7042	0.7226	1.854	0.5394	0.8714
351		0.0003	0.0597	0.0231	0.0173	90	1	1.3333	0.75	1			351		0.0014	0.1527	0.0641	0.0276	55.5023	0.75	2.3185	0.4313	0.848
352		0.0298	0.8216	0.2683	0.1415	62.1318	0.5551	1.8968	0.5272	0.817			352		0.0012	0.1327	0.0553	0.0272	98.3554	0.843	2.0321	0.4921	0.9574
353		1.9943	15.1561	3.4972	0.7261	53.1969	0.1091	4.8165	0.2076	0.7043			353		0.0017	0.1514	0.0549	0.0396	108.035	0.935	1.3857	0.7216	0.9286
354		0.0005	0.0815	0.0344	0.0194	161.565	0.9942	1.7728	0.5641	0.9091			354		0.0003	0.0597	0.0231	0.0173	90	1	1.3333	0.75	1
355		0.015	0.5225	0.2062	0.0925	36.5911	0.6899	2.2294	0.4486	0.886			355		0.0068	0.3118	0.1086	0.0794	163.487	0.875	1.3672	0.7314	0.9433
356		0.0132	0.505	0.1841	0.0913	102.528	0.6506	2.0166	0.4959	0.8809			356		1.7113	10.343	1.789	1.2179	34.0665	0.201	1.4689	0.6808	0.8401
357		0.0022	0.1762	0.0671	0.0418	139.962	0.8928	1.6036	0.6236	0.9438			357		0.0007	0.0887	0.0321	0.0271	0	1	1.1835	0.8449	0.9286
358		0.0054	0.3238	0.132	0.0519	98.3956	0.6447	2.5451	0.3929	0.9091			358		0.0038	0.2431	0.086	0.0563	35.0325	0.8091	1.5272	0.6548	0.8869
359		0.0004	0.07	0.0231	0.0231	0	1	1	1	1			359		0.003	0.2269	0.0873	0.044	137.568	0.7369	1.9819	0.5046	0.8333
360		0.1979	3.3828	0.8082	0.3117	41.0956	0.2173	2.5928	0.3857	0.7281			360		0.0022	0.1732	0.0655	0.0429	53.3453	0.924	1.5267	0.655	0.9231
361		0.0017	0.1472	0.0503	0.0432	73.5219	0.9897	1.1665	0.8573	0.9559			361		0.0013	0.1297	0.0451	0.0378	158.868	1	1.1942	0.8374	0.9623
362		0.0003	0.0597	0.0231	0.0173	0	1	1.3333	0.75	1			362		0.0257	0.6829	0.2342	0.1399	64.8374	0.6931	1.6743	0.5973	0.8995
363		0.0005	0.0742	0.0286	0.021	23.1094	1	1.362	0.7342	0.9474			363		0.0889	1.4165	0.4431	0.2554	154.065	0.5567	1.735	0.5764	0.8745
364		0.0014	0.1369	0.0526	0.0331	63.6064	0.9147	1.5898	0.629	0.9369			364		0.0099	0.511	0.1786	0.0709	112.593	0.4788	2.5197	0.3969	0.7226
365		0.001	0.1134	0.0435	0.0292	72.1306	0.974	1.4922	0.6702	0.9048			365		0.0392	1.352	0.4093	0.1219	71.4131	0.2694	3.3582	0.2978	0.6786
366		0.0256	0.6359	0.2196	0.1486	67.7928	0.7969	1.4777	0.6767	0.9408			366		0.0054	0.3318	0.1282	0.054	64.2535	0.6201	2.3765	0.4208	0.8231
367		0.0795	1.3657	0.4314	0.2346	86.7734	0.5356	1.8386	0.5439	0.859			367		0.0324	1.2156	0.2651	0.1558	137.296	0.2759	1.7016	0.5877	0.6647
368		0.0336	0.7843	0.2707	0.1583	44.1396	0.6873	1.7105	0.5846	0.9066			368		0.0039	0.2968	0.1245	0.0395	30.0212	0.5502	3.1552	0.3169	0.7882
369		0.0004	0.067	0.0239	0.021	45.0006	1	1.1366	0.8798	0.9677			369		0.0039	0.2841	0.1193	0.0412	87.1863	0.6007	2.8973	0.3451	0.8376
370		0.0018	0.1587	0.0632	0.0359	99.3482	0.8909	1.7601	0.5681	0.9252			370		0.0536	1.2138	0.3087	0.2213	11.1452	0.4575	1.3953	0.7167	0.7892
371		0.0021	0.2039	0.0825	0.0328	68.4555	0.6426	2.5129	0.3979	0.8223			371		0.0037	0.2631	0.1118	0.0424	56.2862	0.6766	2.6359	0.3794	0.8606
372		0.042	0.9744	0.3842	0.1393	48.9457	0.5564	2.7575	0.3627	0.8613			372		0.005	0.2896	0.1034	0.0617	125.111	0.7512	1.6753	0.5969	0.8721
373		0.1169	2.0366	0.4139	0.3597	128.358	0.3543	1.1508	0.869	0.7787			373		0.0171	0.6014	0.1955	0.1114	13.6435	0.5945	1.7541	0.5701	0.803
374		0.0023	0.2009	0.0746	0.039	71.6677	0.711	1.9124	0.5229	0.8832			374		0.0016	0.1442	0.0492	0.0421	158.361	0.9838	1.1686	0.8557	0.9466
375		0.0461	1.373	0.505	0.1162	69.0227	0.3074	4.3445	0.2302	0.773			375		0.0008	0.1062	0.0426	0.0251	125.45	0.9359	1.6968	0.5893	0.9143
376		0.0014	0.1557	0.0667	0.0265	31.2629	0.7214	2.5148	0.3976	0.8689			376		0.0111	0.5737	0.1346	0.105	113.376	0.4239	1.2813	0.7805	0.7408
377		0.0196	1.0884	0.501	0.0498	62.3267	0.208	10.0548	0.0995	0.7124			377		0.0018	0.1732	0.073	0.0307	67.0078	0.737	2.3821	0.4198	0.8758
378		0.0106	0.4995	0.146	0.0922	32.7276	0.5328	1.5831	0.6317	0.7713			378		0.0009	0.1062	0.0406	0.0271	29.1375	0.9652	1.4961	0.6684	0.9041
379		0.0014	0.1279	0.0443	0.0392	134.998	1	1.13	0.885	0.9204			379		0.0339	0.952	0.2762	0.1563	114.355	0.4702	1.7669	0.566	0.772
380		0.001	0.1164	0.0446	0.03	135	0.9731	1.4862	0.6729	0.9412			380		0.0049	0.3191	0.1245	0.0499	6.6568	0.6025	2.4933	0.4011	0.8552
381		0.0051	0.3178	0.1119	0.0579	42.8279	0.6334	1.9311	0.5178	0.8134			381		0.0547	1.4152	0.3852	0.1809	23.3144	0.3433	2.1292	0.4697	0.6956
382		0.0168	1.008	0.3176	0.0675	70.4818	0.2084	4.702	0.2127	0.5224			382		0.011	0.441	0.1327	0.106	109.407	0.7139	1.2514	0.7991	0.8557
383		0.0134	0.473	0.1721	0.099	59.4156	0.7519	1.7377	0.5755	0.8862			383		0.8928	10.8342	1.2706	0.8947	174.882	0.0956	1.4201	0.7042	0.62
384		0.0067	0.3361	0.1343	0.0634	42.4029	0.7447	2.1176	0.4722	0.914			384		0.0059	0.2968	0.1064	0.0703	48.7639	0.8385	1.5126	0.6611	0.9124
385		0.0012	0.1224	0.0396	0.0371	117.624	0.968	1.0665	0.9376	0.9462			385		1.3808	10.8777	1.7374	1.012	6.0112	0.1466	1.7169	0.5825	0.7199
386		0.0013	0.1297	0.0438	0.0389	8.186	1	1.1272	0.8871	0.9533			386		0.0116	0.474	0.1744	0.0849	12.4975	0.6502	2.0539	0.4869	0.879
387		0.0041	0.2474	0.0869	0.0603	55.1303	0.8462	1.4406	0.6942	0.9049			387		0.5689	4.8028	0.9326	0.7766	90.5174	0.3099	1.2009	0.8327	0.8311
388		0.001	0.1122	0.0389	0.0318	98.8815	0.9695	1.2217	0.8185	0.9367			388		0.0382	0.9652	0.2712	0.1791	122.542	0.5147	1.5143	0.6604	0.79
389		0.0005	0.0742	0.0274	0.022	90	1	1.2483	0.8011	0.9474			389		0.0003	0.0597	0.0231	0.0173	0	1	1.3333	0.75	1
390		0.066	1.4737	0.3871	0.2172	121.736	0.3821	1.7827	0.5609	0.7785			390		0.0318	0.8795	0.2902	0.1395	161.848	0.5167	2.08	0.4808	0.8293
391		0.0015	0.1527	0.0628	0.0314	62.5417	0.8349	2.0005	0.4999	0.8806			391		0.0003	0.0597	0.0231	0.0173	0	1	1.3333	0.75	1
392		0.0012	0.1224	0.0447	0.0336	95.1656	0.99	1.33	0.7519	0.9677			392		0.0045	0.2883	0.1018	0.0565	118.971	0.6823	1.8033	0.5546	0.8171
393		0.0145	0.5762	0.1657	0.1111	48.3611	0.5474	1.491	0.6707	0.7934			393		0.0028	0.2081	0.0765	0.0459	149.647	0.7994	1.6669	0.5999	0.8936
394		0.0057	0.3638	0.1246	0.0585	43.8266	0.5433	2.1296	0.4696	0.7543			394		0.0004	0.07	0.0231	0.0231	0	1	1	1	1
395		0.0044	0.2866	0.1019	0.0554	44.0372	0.6786	1.8394	0.5437	0.8645			395		0.0057	0.3101	0.1161	0.0621	165.591	0.7409	1.8688	0.5351	0.9
396		3.5445	21.1038	3.0743	1.468	51.2226	0.1	2.0942	0.4775	0.7512			396		0.0005	0.0772	0.0284	0.0223	12.8205	1	1.2733	0.7854	0.9744
397		0.0713	1.6583	0.4702	0.1929	67.1626	0.3256	2.4374	0.4103	0.6788			397		0.0005	0.0802	0.0347	0.0173	0	0.9227	2	0.5	1
398		0.0004	0.064	0.0248	0.0188	45.0002	1	1.319	0.7582	0.9333			398		0.0084	0.3535	0.1255	0.0854	124.66	0.847	1.4695	0.6805	0.9331
399		0.0503	1.0454	0.3189	0.2008	21.5594	0.5785	1.588	0.6297	0.8344			399		0.0018	0.1557	0.0565	0.0396	60.7944	0.912	1.4267	0.7009	0.8993
400		0.0006	0.0887	0.0365	0.0201	34.2507	0.9223	1.816	0.5507	0.88			400		0.0004	0.064	0.0248	0.0188	135	1	1.319	0.7582	0.9333
401		0.0023	0.1924	0.0761	0.0382	101.086	0.7751	1.9917	0.5021	0.911			401		0.0015	0.1484	0.0602	0.0311	55.8561	0.8385	1.9394	0.5156	0.918
402		0.0033	0.2359	0.0865	0.0491	61.5297	0.7529	1.7625	0.5674	0.8944			402		0.0005	0.0772	0.0284	0.0223	77.1795	1	1.2733	0.7854	0.9744
403		0.0013	0.1309	0.0494	0.0338	45.7812	0.962	1.4618	0.6841	0.9346			403		0.0005	0.0742	0.0274	0.022	90	1	1.2483	0.8011	0.9474
404		0.0088	0.3838	0.1437	0.0779	133.036	0.7502	1.8439	0.5423	0.8656			404		0.0004	0.067	0.0239	0.021	135	1	1.1366	0.8798	0.9677
405		0.0003	0.0597	0.0231	0.0173	90	1	1.3333	0.75	1			405		0.0004	0.07	0.0231	0.0231	0	1	1	1	1
406		0.0004	0.067	0.0239	0.021	135	1	1.1366	0.8798	0.9677			406		0.0436	1.2023	0.4058	0.1368	20.9154	0.3789	2.9672	0.337	0.7296
407		0.0009	0.1062	0.0381	0.0298	67.3873	0.9944	1.2803	0.7811	0.9067			407		0.1074	1.4707	0.4068	0.3362	82.0442	0.6241	1.2097	0.8267	0.8582
408		0.0004	0.067	0.0239	0.021	45.0006	1	1.1366	0.8798	0.9677			408		0.0169	0.6739	0.1662	0.1293	110.567	0.467	1.2862	0.7775	0.7361
409		0.0184	0.6998	0.2166	0.108	60.8373	0.4713	2.0058	0.4985	0.7887			409		0.0048	0.3041	0.1032	0.0593	16.7818	0.6527	1.7418	0.5741	0.817
410		0.0314	1.0779	0.4655	0.0859	72.5517	0.3395	5.4224	0.1844	0.8254			410		0.0199	0.567	0.1936	0.1308	159.101	0.7777	1.4798	0.6758	0.9199
411		0.3041	3.6589	0.7903	0.49	9.4663	0.2855	1.613	0.62	0.712			411		0.0071	0.3451	0.1164	0.0778	44.2317	0.7506	1.4966	0.6682	0.8842
412		0.0032	0.2491	0.0755	0.0544	22.5654	0.6537	1.3875	0.7207	0.8119			412		0.0083	0.4053	0.1649	0.0642	10.6693	0.6365	2.5671	0.3895	0.8818
413		0.0204	0.6684	0.2526	0.1031	88.2913	0.5751	2.4511	0.408	0.8782			413		0.0028	0.2474	0.1026	0.0352	45.2838	0.5821	2.9191	0.3426	0.803
414		0.0004	0.067	0.0239	0.021	135	1	1.1366	0.8798	0.9677			414		0.4399	4.1047	1.0333	0.542	47.2478	0.3281	1.9064	0.5245	0.8365
415		0.0027	0.1936	0.0667	0.0516	35.8999	0.9059	1.2918	0.7741	0.9238			415		0.0017	0.1484	0.0522	0.0416	142.383	0.9732	1.2534	0.7978	0.9286
416		0.0008	0.1019	0.0369	0.029	134.999	1	1.2745	0.7846	0.9552			416		0.0443	1.308	0.288	0.1958	32.4896	0.3254	1.4709	0.6799	0.7265
417		0.0004	0.07	0.0231	0.0231	0	1	1	1	1			417		1.2545	13.6097	1.6706	0.9561	89.2281	0.0851	1.7473	0.5723	0.6597
418		0.0011	0.1339	0.0564	0.0255	72.8877	0.7907	2.2116	0.4522	0.8776			418		0.0902	2.1266	0.4736	0.2425	117.695	0.2507	1.9531	0.512	0.7323
419		0.1287	1.9164	0.6795	0.2412	55.5099	0.4404	2.817	0.355	0.8522			419		0.2036	2.8304	0.5381	0.4818	124.504	0.3194	1.1168	0.8954	0.7495
420		0.0173	0.6726	0.2338	0.094	62.114	0.4797	2.487	0.4021	0.7894			420		0.0039	0.2371	0.0816	0.061	163.323	0.874	1.339	0.7468	0.9113
421		0.0051	0.3058	0.1184	0.055	68.6996	0.6876	2.1519	0.4647	0.8686			421		0.0302	0.8915	0.2518	0.1526	171.141	0.4772	1.6499	0.6061	0.7945
422		0.0263	0.794	0.3318	0.1011	55.2665	0.5252	3.281	0.3048	0.8972			422		0.0013	0.1279	0.0462	0.0347	93.1303	0.9674	1.3293	0.7523	0.8972
423		0.0147	0.5074	0.1673	0.1123	45.0148	0.7198	1.49	0.6712	0.9109			423		0.0048	0.3228	0.1149	0.0532	98.3877	0.5792	2.16	0.463	0.7888
424		0.0015	0.1502	0.0615	0.0304	77.5419	0.8189	2.022	0.4946	0.9412			424		0.0003	0.0597	0.0231	0.0173	90	1	1.3333	0.75	1
425		0.0051	0.3336	0.1346	0.0479	79.4315	0.5721	2.8075	0.3562	0.8502			425		0.0019	0.1671	0.0603	0.041	149.438	0.8735	1.4719	0.6794	0.8655
426		3.4509	14.1307	4.0311	1.09	64.2023	0.2172	3.6983	0.2704	0.8524			426		0.0753	1.5396	0.3323	0.2884	77.137	0.399	1.1522	0.8679	0.7547
427		0.0006	0.0887	0.0354	0.0217	123.928	0.9642	1.6333	0.6123	0.8846			427		0.0004	0.07	0.0231	0.0231	0	1	1	1	1
428		0.0032	0.2431	0.079	0.0512	91.0771	0.6752	1.545	0.6473	0.804			428		0.0025	0.1949	0.0777	0.0404	137.405	0.8162	1.9211	0.5205	0.891
429		0.7973	7.0235	1.7992	0.5642	52.6161	0.2031	3.189	0.3136	0.8179			429		0.0013	0.1339	0.0543	0.0314	168.456	0.9378	1.7309	0.5777	0.9444
430		0.0366	1.0834	0.4474	0.1043	118.693	0.3922	4.2909	0.2331	0.7433			430		0.0106	0.424	0.1248	0.1081	9.2078	0.7411	1.1542	0.8664	0.8918
431		0.024	0.6666	0.2197	0.1393	30.3964	0.6798	1.5775	0.6339	0.8799			431		0.0003	0.0597	0.0231	0.0173	90	1	1.3333	0.75	1
432		0.0098	0.4145	0.1609	0.0775	45.2551	0.716	2.0758	0.4817	0.8923			432		0.0004	0.067	0.0239	0.021	45.0006	1	1.1366	0.8798	0.9677
433		0.0085	0.3728	0.1456	0.0739	169.768	0.7641	1.97	0.5076	0.92			433		0.0004	0.07	0.0231	0.0231	0	1	1	1	1
434		0.0081	0.4083	0.1565	0.066	77.079	0.6113	2.3706	0.4218	0.8841			434		0.0233	0.7751	0.2714	0.1092	67.4636	0.4869	2.4857	0.4023	0.7306
435		0.0043	0.2419	0.0778	0.0704	17.8938	0.9245	1.1052	0.9048	0.948			435		0.0004	0.07	0.0231	0.0231	0	1	1	1	1
436		0.014	0.4827	0.1437	0.1242	8.7071	0.7558	1.1575	0.8639	0.8718			436		0.0038	0.2281	0.0824	0.0588	145.291	0.919	1.4019	0.7133	0.9177
437		0.6441	6.3584	1.6875	0.486	63.1015	0.2002	3.472	0.288	0.7764			437		0.3382	3.182	0.7741	0.5562	54.0112	0.4197	1.3918	0.7185	0.8028
438		0.0129	0.6624	0.2345	0.07	80.9578	0.3691	3.3514	0.2984	0.7085			438		0.0465	1.262	0.3031	0.1952	81.6896	0.3667	1.5528	0.644	0.7278
439		0.358	3.8202	1.2003	0.3798	67.9365	0.3083	3.1608	0.3164	0.7898			439		0.0165	0.5297	0.1724	0.1221	126.178	0.7405	1.4114	0.7085	0.8842
440		0.0049	0.2871	0.1074	0.0576	77.1575	0.7402	1.8651	0.5362	0.9136			440		0.0082	0.3668	0.1102	0.0946	41.0595	0.7648	1.1639	0.8592	0.8739
441		0.1962	2.6635	0.7216	0.3462	73.5851	0.3475	2.0841	0.4798	0.8257			441		0.0018	0.1719	0.0649	0.036	107.038	0.7812	1.8011	0.5552	0.8696
442		0.0861	1.7923	0.4803	0.2283	68.6759	0.337	2.1034	0.4754	0.7835			442		0.0007	0.0989	0.0402	0.0233	25.0007	0.9433	1.7249	0.5797	0.918
443		0.1437	2.2043	0.8596	0.2129	61.5827	0.3717	4.0385	0.2476	0.8401			443		0.0013	0.1279	0.0486	0.0337	45.9718	0.9875	1.444	0.6925	0.9159
444		0.0004	0.067	0.0239	0.021	45.0006	1	1.1366	0.8798	0.9677			444		0.0022	0.1659	0.0592	0.0468	177.809	0.9945	1.2642	0.791	0.9379
445		0.0055	0.3101	0.1195	0.059	77.822	0.7238	2.025	0.4938	0.9095			445		0.0031	0.2141	0.0714	0.0561	99.5147	0.8631	1.2729	0.7856	0.9195
446		0.2221	3.9086	1.1079	0.2553	50.633	0.1827	4.3401	0.2304	0.7064			446		0.0016	0.1442	0.0505	0.0397	68.9529	0.952	1.2739	0.785	0.9231
447		0.0691	1.6841	0.6383	0.1379	78.3604	0.3063	4.6286	0.216	0.7764			447		0.0028	0.2171	0.0861	0.0415	80.9361	0.7485	2.072	0.4826	0.903
448		0.0118	0.4903	0.1833	0.0819	85.5034	0.6161	2.2394	0.4466	0.8847			448		0.1685	2.3737	0.6915	0.3103	71.8234	0.3758	2.2287	0.4487	0.7676
449		0.0119	0.514	0.2032	0.0745	78.1615	0.5656	2.728	0.3666	0.8475			449		0.028	0.9285	0.2773	0.1284	173.54	0.4078	2.159	0.4632	0.7758
450		0.0013	0.1382	0.0551	0.0291	32.9966	0.8292	1.8933	0.5282	0.8727			450		0.0017	0.1484	0.0558	0.0383	159.175	0.9582	1.458	0.6859	0.9275
451		0.0027	0.2474	0.0994	0.0346	130.672	0.5552	2.8681	0.3487	0.763			451		0.073	1.4504	0.3167	0.2933	11.0264	0.4358	1.0798	0.9261	0.7082
452		0.1384	2.2775	0.6725	0.2621	57.7411	0.3354	2.5654	0.3898	0.7742			452		0.0429	1.0644	0.3727	0.1466	40.0205	0.476	2.5424	0.3933	0.7669
453		0.002	0.1732	0.0705	0.0355	60.219	0.825	1.9834	0.5042	0.9036			453		0.2227	3.4971	0.5958	0.4759	102.008	0.2288	1.2518	0.7988	0.7493
454		0.0035	0.2196	0.071	0.0621	83.6868	0.9026	1.1436	0.8744	0.9072			454		0.0244	0.7293	0.1956	0.1589	162.686	0.5766	1.2305	0.8127	0.8505
455		0.003	0.2341	0.0987	0.0383	35.9685	0.68	2.5776	0.388	0.8433			455		0.13	1.9359	0.5137	0.3223	19.0343	0.436	1.5937	0.6275	0.8641
456		0.0015	0.1472	0.0597	0.0314	100.602	0.8527	1.9025	0.5256	0.9412			456		0.0018	0.1629	0.0638	0.0367	42.8331	0.8699	1.7399	0.5747	0.9091
457		0.0103	0.4627	0.1883	0.0697	58.2804	0.6053	2.6994	0.3705	0.8656			457		0.0062	0.2938	0.1054	0.0754	141.04	0.9092	1.3971	0.7157	0.9389
458		0.0015	0.1514	0.057	0.0346	85.9096	0.8487	1.6468	0.6072	0.8939			458		0.0008	0.0989	0.0327	0.0317	135	1	1.0337	0.9674	0.9394
459		0.0012	0.1207	0.0447	0.0336	32.8584	1	1.3289	0.7525	0.9278			459		0.0019	0.1906	0.0782	0.0308	59.8007	0.6534	2.5409	0.3936	0.8229
460		0.5698	6.4777	1.1838	0.6128	84.8332	0.1706	1.9318	0.5177	0.7606			460		0.0035	0.2209	0.0743	0.0598	25.5772	0.8992	1.2414	0.8055	0.9048
461		0.0745	1.5329	0.5103	0.186	72.8369	0.3986	2.7438	0.3645	0.7779			461		0.0015	0.1502	0.0595	0.032	8.2266	0.8336	1.8605	0.5375	0.95
462		0.0022	0.1809	0.0725	0.0387	5.427	0.8465	1.8739	0.5336	0.9655			462		0.0007	0.1049	0.0453	0.0192	11.2816	0.7786	2.3653	0.4228	0.8966
463		0.009	0.4693	0.2021	0.0565	74.087	0.5122	3.5755	0.2797	0.8221			463		0.1085	1.6723	0.4104	0.3365	163.839	0.4874	1.2198	0.8198	0.8415
464		0.0346	1.0534	0.4474	0.0984	62.0207	0.3917	4.5457	0.22	0.84			464		0.008	0.3553	0.119	0.0857	8.5796	0.7968	1.3885	0.7202	0.8997
465		0.0131	0.5477	0.1869	0.0894	90.3818	0.5497	2.0909	0.4783	0.8177			465		0.4446	3.9299	0.7815	0.7243	70.3346	0.3617	1.079	0.9268	0.8266
466		0.0046	0.2516	0.0884	0.0662	48.2552	0.9117	1.335	0.7491	0.9162			466		0.0037	0.2256	0.0804	0.0582	132.056	0.907	1.3811	0.7241	0.9272
467		0.0314	1.0194	0.3556	0.1125	77.5576	0.3799	3.1616	0.3163	0.775			467		0.0024	0.1876	0.072	0.0422	141.059	0.8524	1.7056	0.5863	0.9055
468		0.0335	0.9477	0.2963	0.1441	39.1677	0.4693	2.0559	0.4864	0.7701			468		0.0235	0.7891	0.2361	0.1267	157.235	0.4741	1.8639	0.5365	0.7882
469		1.4254	12.8636	2.3399	0.7756	55.5329	0.1082	3.0168	0.3315	0.712			469		0.0095	0.4675	0.1727	0.0702	82.0346	0.5478	2.4601	0.4065	0.8022
470		0.0006	0.0845	0.0304	0.0253	134.999	1	1.2023	0.8318	0.9583			470		0.0288	0.6774	0.2144	0.1711	24.3989	0.7892	1.2527	0.7983	0.9281
471		0.0006	0.0875	0.034	0.0226	6.1612	0.9918	1.5027	0.6655	0.9787			471		0.0011	0.1194	0.0438	0.0321	132.404	0.971	1.3642	0.733	0.9438
472		0.0005	0.0802	0.0289	0.0231	90	1	1.25	0.8	1			472		0.5042	4.1859	1.1339	0.5662	76.7248	0.3616	2.0028	0.4993	0.85
473		0.0008	0.1062	0.0423	0.0253	124.523	0.9359	1.6767	0.5964	0.9143			473		0.4477	5.9008	0.9809	0.5811	157.157	0.1616	1.6881	0.5924	0.7196
474		0.0006	0.0845	0.0337	0.0218	180	1	1.5425	0.6483	0.9565			474		0.0016	0.1749	0.0761	0.0268	6.0191	0.6576	2.8417	0.3519	0.8652
475		0.0427	1.0834	0.3433	0.1585	28.9041	0.4574	2.1663	0.4616	0.8266			475		0.0003	0.0597	0.0231	0.0173	0	1	1.3333	0.75	1
476		0.0003	0.0597	0.0231	0.0173	0	1	1.3333	0.75	1			476		0.0009	0.1152	0.0448	0.0268	94.4191	0.8948	1.6712	0.5984	0.9474
477		0.0025	0.2111	0.0711	0.0451	123.114	0.7102	1.5738	0.6354	0.7934			477		0.0018	0.1647	0.0628	0.0367	108.775	0.8393	1.7117	0.5842	0.9139
478		0.2534	3.3593	0.9908	0.3256	39.0269	0.2822	3.0428	0.3286	0.6294			478		0.0263	0.9597	0.3783	0.0884	59.8194	0.3584	4.2794	0.2337	0.678
479		0.0023	0.2201	0.0976	0.0301	78.8639	0.5989	3.2409	0.3086	0.8713			479		0.0098	0.4542	0.1455	0.0854	61.6685	0.5946	1.7032	0.5871	0.8017
480		0.0114	0.502	0.1844	0.079	54.9464	0.5707	2.3345	0.4284	0.8321			480		0.0006	0.0845	0.0278	0.0276	0	1	1.008	0.992	0.9583
481		0.1461	3.0433	1.2196	0.1525	65.0304	0.1982	7.9973	0.125	0.7332			481		0.0023	0.1906	0.0767	0.0388	29.6428	0.8076	1.9757	0.5062	0.9082
482		0.0424	1.2256	0.5429	0.0995	73.4562	0.355	5.4551	0.1833	0.8515			482		0.0052	0.3233	0.101	0.0658	63.6813	0.6278	1.5338	0.652	0.8057
483		0.0018	0.1587	0.0555	0.0415	37.6365	0.904	1.3382	0.7473	0.9139			483		0.0128	0.5102	0.1568	0.1036	1.3943	0.6157	1.5141	0.6605	0.846
484		0.0006	0.0845	0.0278	0.0276	0	1	1.008	0.992	0.9583			484		0.0006	0.0845	0.0303	0.0243	135	1	1.2495	0.8003	0.9565
485		0.0028	0.2371	0.0966	0.037	58.7246	0.6277	2.6073	0.3835	0.8015			485		0.0003	0.0597	0.0231	0.0173	90	1	1.3333	0.75	1
486		0.0006	0.0875	0.0296	0.0271	135	1	1.0913	0.9164	0.9796			486		0.0024	0.1966	0.0794	0.0379	7.9141	0.7676	2.095	0.4773	0.9
487		0.1283	2.5848	0.6991	0.2337	64.9347	0.2414	2.9911	0.3343	0.7755			487		0.0008	0.0989	0.0381	0.0263	45.0004	1	1.4454	0.6919	0.9375
488		0.0028	0.2171	0.0868	0.0404	9.5054	0.7345	2.1459	0.466	0.8898			488		0.0014	0.1412	0.0544	0.0338	173.53	0.9102	1.609	0.6215	0.8943
489		0.0231	0.7064	0.22	0.1337	82.2496	0.5817	1.6462	0.6075	0.847			489		0.0091	0.3958	0.1277	0.0905	69.6381	0.7285	1.4114	0.7085	0.886
490		0.0006	0.0815	0.0285	0.0258	134.999	1	1.1014	0.9079	0.9362			490		0.0016	0.1442	0.055	0.0365	77.6417	0.952	1.5076	0.6633	0.9375
491		0.002	0.1852	0.0788	0.0322	13.8189	0.7311	2.4481	0.4085	0.9157			491		0.0051	0.2751	0.1032	0.0631	153.459	0.8498	1.6356	0.6114	0.9198
492		0.0553	1.0422	0.3601	0.1957	12.5422	0.6404	1.8399	0.5435	0.8976			492		0.0017	0.1647	0.0643	0.0338	177.576	0.7906	1.9054	0.5248	0.8904
493		0.3294	6.8996	1.3336	0.3145	74.4922	0.087	4.2405	0.2358	0.6271			493		0.0123	0.5405	0.1482	0.1055	156.18	0.5284	1.4047	0.7119	0.761
494		0.0247	0.7336	0.2937	0.1069	42.895	0.5761	2.747	0.364	0.8752			494		0.0066	0.3643	0.1428	0.0587	80.5636	0.6237	2.4301	0.4115	0.8257
495		0.0524	1.1179	0.4082	0.1636	56.8167	0.5273	2.4959	0.4007	0.856			495		0.0015	0.1472	0.0607	0.0308	174.464	0.8527	1.9666	0.5085	0.9256
496		0.0471	0.8573	0.2949	0.2031	17.0537	0.8046	1.452	0.6887	0.9525			496		0.0049	0.3343	0.136	0.0455	128.375	0.546	2.9923	0.3342	0.7773
497		0.0046	0.2823	0.0876	0.0667	73.6333	0.724	1.3135	0.7613	0.8393			497		0.002	0.1744	0.0732	0.0343	45.2398	0.8133	2.1352	0.4684	0.9091
498		0.0026	0.1936	0.073	0.0449	33.8965	0.8619	1.6257	0.6151	0.9159			498		0.0075	0.5145	0.218	0.044	170.418	0.3576	4.9573	0.2017	0.7583
499		0.0008	0.0989	0.0377	0.0275	90	1	1.3725	0.7286	0.9394			499		0.0403	1.2396	0.3048	0.1682	32.2083	0.3293	1.812	0.5519	0.6343
500		0.001	0.1092	0.039	0.0317	24.0534	1	1.2305	0.8127	0.9487			500		0.0013	0.1424	0.0606	0.027	144.889	0.7968	2.2461	0.4452	0.875
501		0.0006	0.0815	0.0313	0.0224	135	1	1.4	0.7143	0.9333			501		0.0004	0.067	0.0239	0.021	135	1	1.1366	0.8798	0.9677
502		0.0364	1.2848	0.4639	0.0998	62.392	0.2769	4.6476	0.2152	0.674			502		0.0032	0.2051	0.0715	0.0575	150.695	0.964	1.2423	0.8049	0.9318
503		0.0006	0.0875	0.034	0.0226	83.8388	0.9918	1.5027	0.6655	0.9787			503		0.0023	0.2064	0.09	0.0327	48.5328	0.6814	2.7561	0.3628	0.8844
504		0.0029	0.2141	0.0833	0.0441	82.1648	0.7912	1.8871	0.5299	0.9167			504		0.0072	0.452	0.1962	0.047	146.131	0.4456	4.1751	0.2395	0.7775
505		0.1122	2.5311	0.5942	0.2404	74.3026	0.2201	2.472	0.4045	0.6783			505		0.0023	0.1732	0.0595	0.0494	115.153	0.968	1.2055	0.8295	0.9263
506		0.0079	0.3873	0.138	0.0731	10.8933	0.664	1.8884	0.5296	0.8531			506		0.0032	0.2081	0.0778	0.052	149.437	0.9212	1.4963	0.6683	0.938
507		0.0004	0.067	0.0239	0.021	135	1	1.1366	0.8798	0.9677			507		0.0188	0.5767	0.1742	0.1377	99.6854	0.712	1.2651	0.7905	0.8992
508		1.4266	12.4745	1.983	0.916	48.1441	0.1152	2.1648	0.4619	0.773			508		0.0003	0.0597	0.0231	0.0173	90	1	1.3333	0.75	1
509		0.0977	1.4495	0.5126	0.2427	78.4177	0.5843	2.1123	0.4734	0.9004			509		0.0023	0.1804	0.0677	0.0429	26.7025	0.8817	1.5775	0.6339	0.911
510		0.0354	1.3285	0.3981	0.1131	61.6542	0.2519	3.5189	0.2842	0.6522			510		0.0008	0.0989	0.0327	0.0317	135	1	1.0337	0.9674	0.9394
511		0.0007	0.0887	0.0331	0.0252	65.0276	1	1.3125	0.7619	0.9259			511		0.0966	2.3842	0.6232	0.1974	128.908	0.2136	3.1564	0.3168	0.6237
512		0.046	0.9792	0.3443	0.1702	72.558	0.6033	2.0224	0.4945	0.8569			512		0.0129	0.5792	0.1679	0.0981	42.0827	0.4847	1.7122	0.584	0.7556
513		0.0142	0.6159	0.2403	0.0754	73.0673	0.4712	3.1884	0.3136	0.8114			513		0.0014	0.1412	0.056	0.0322	52.1979	0.8936	1.7402	0.5746	0.9231
514		0.0059	0.3011	0.1068	0.0707	71.5978	0.8223	1.5108	0.6619	0.9113			514		0.0616	1.5741	0.3694	0.2124	119.324	0.3125	1.7394	0.5749	0.7179
515		0.2624	2.0908	0.6802	0.4913	45.9955	0.7544	1.3847	0.7222	0.953			515		0.0107	0.421	0.1412	0.0961	5.747	0.7554	1.4687	0.6809	0.8913
516		0.0044	0.2871	0.1078	0.0515	77.011	0.6642	2.0946	0.4774	0.8491			516		0.0049	0.2636	0.0916	0.0678	76.2928	0.8828	1.3502	0.7406	0.9185
517		0.0142	0.4862	0.1557	0.1163	60.1644	0.7561	1.3392	0.7467	0.877			517		0.007	0.3421	0.1251	0.0716	8.5244	0.7554	1.7478	0.5722	0.9039
518		0.0005	0.0772	0.0284	0.0223	12.8205	1	1.2733	0.7854	0.9744			518		0.025	1.0044	0.217	0.1467	179.687	0.3115	1.4791	0.6761	0.57
519		0.0393	0.9954	0.3322	0.1508	56.1845	0.4989	2.2032	0.4539	0.8365			519		0.0007	0.0947	0.0335	0.0269	97.1907	0.9929	1.2464	0.8023	0.9474
520		0.0034	0.2154	0.0786	0.0553	10.2141	0.9243	1.4205	0.704	0.9286			520		0.0587	1.67	0.3378	0.2213	109.746	0.2645	1.5265	0.6551	0.6029
521		0.5743	6.2958	1.3596	0.5378	36.1445	0.1821	2.528	0.3956	0.5939			521		0.0039	0.2751	0.1078	0.0465	32.7839	0.6537	2.3201	0.431	0.8174
522		0.0009	0.1092	0.0419	0.0263	31.816	0.9129	1.5898	0.629	0.9167			522		0.0307	0.9562	0.3182	0.1229	65.4128	0.422	2.5895	0.3862	0.7565
523		0.1069	1.5387	0.6228	0.2187	80.5056	0.5677	2.8481	0.3511	0.926			523		0.0022	0.2094	0.0827	0.0343	56.9095	0.6395	2.4102	0.4149	0.8057
524		0.0283	0.7443	0.2509	0.1436	33.0204	0.6417	1.7478	0.5721	0.901			524		0.0081	0.5972	0.2205	0.0468	164.249	0.2858	4.7076	0.2124	0.6162
525		0.0007	0.0989	0.0409	0.0221	64.9028	0.9096	1.8508	0.5403	0.9			525		0.0176	0.5917	0.227	0.0985	170.849	0.6302	2.3041	0.434	0.8785
526		0.0007	0.0905	0.0289	0.0289	0	1	1	1	1			526		0.0012	0.1339	0.0567	0.0259	166.267	0.8091	2.1837	0.4579	0.8713
527		0.0025	0.2799	0.1287	0.0249	72.284	0.4043	5.1624	0.1937	0.7711			527		0.0032	0.2171	0.071	0.0574	152.6	0.8534	1.2368	0.8085	0.9071
528		0.0013	0.1399	0.0558	0.0306	79.6021	0.8591	1.8243	0.5481	0.9273			528		0.0051	0.3178	0.138	0.0475	172.734	0.6399	2.9072	0.344	0.9032
529		0.0426	1.0606	0.3358	0.1615	41.7425	0.4758	2.0786	0.4811	0.8381			529		0.0256	0.7493	0.2409	0.1354	89.5766	0.5733	1.7789	0.5621	0.801
530		0.8521	4.4929	1.3925	0.7791	65.9036	0.5305	1.7873	0.5595	0.9332			530		0.0124	0.5507	0.2049	0.077	1.2509	0.5133	2.6631	0.3755	0.8347
531		0.0021	0.1852	0.0759	0.0356	81.1379	0.7792	2.1308	0.4693	0.9364			531		0.0019	0.1822	0.0678	0.0365	105	0.7355	1.8612	0.5373	0.8655
532		0.1316	2.3577	0.8912	0.188	62.1829	0.2974	4.7416	0.2109	0.8439			532		0.0065	0.3053	0.1055	0.0789	36.3643	0.8809	1.3381	0.7473	0.9104
533		0.0004	0.07	0.0231	0.0231	0	1	1	1	1			533		0.0015	0.1424	0.054	0.0365	28.0078	0.9594	1.4804	0.6755	0.9147
534		0.0004	0.067	0.0239	0.021	135	1	1.1366	0.8798	0.9677			534		0.0133	0.6714	0.2525	0.0672	29.7081	0.3717	3.757	0.2662	0.6837
535		0.3209	3.3307	1.0746	0.3802	82.6921	0.3635	2.8265	0.3538	0.863			535		0.0032	0.2094	0.0763	0.053	132.255	0.9103	1.4381	0.6953	0.9064
536		0.0013	0.1309	0.0475	0.0359	174.733	0.9813	1.3246	0.7549	0.9189			536		1.6619	17.039	1.6346	1.2945	148.628	0.0719	1.2627	0.7919	0.6764
537		0.0008	0.0989	0.0377	0.0275	0	1	1.3725	0.7286	0.9394			537		0.006	0.3041	0.1065	0.0716	64.2853	0.8133	1.4876	0.6722	0.9175
538		0.0162	0.6129	0.2298	0.0896	74.7381	0.5408	2.5652	0.3898	0.8132			538		0.002	0.1689	0.057	0.0451	171.169	0.8901	1.2623	0.7922	0.9059
539		0.022	0.8565	0.344	0.0813	65.8228	0.3763	4.2304	0.2364	0.7922			539		0.0077	0.406	0.1466	0.0672	61.6047	0.5902	2.1801	0.4587	0.8322
540		0.0076	0.3855	0.1173	0.0829	79.4384	0.6457	1.416	0.7062	0.8291			540		0.0008	0.1019	0.0398	0.0252	159.117	0.952	1.5769	0.6341	0.9375
541		0.0008	0.1019	0.0369	0.029	134.999	1	1.2745	0.7846	0.9552			541		0.0084	0.4048	0.1477	0.0726	175.184	0.6461	2.0326	0.492	0.8481
542		0.0009	0.1092	0.0377	0.0319	16.1358	0.9959	1.1822	0.8459	0.9231			542		0.0119	0.476	0.1417	0.1068	60.9735	0.6594	1.327	0.7536	0.8467
543		0.0009	0.1032	0.0385	0.0286	152.807	1	1.3445	0.7438	0.9041			543		0.001	0.1207	0.0484	0.0269	125.962	0.8832	1.7995	0.5557	0.8764
544		0.001	0.1104	0.0406	0.0329	139.305	1	1.2339	0.8104	0.9195			544		0.0182	0.6256	0.2131	0.1085	24.5016	0.5831	1.9646	0.509	0.8548
545		0.0005	0.0772	0.0284	0.0223	77.1795	1	1.2733	0.7854	0.9744			545		0.0243	0.7788	0.2628	0.1177	132.758	0.5035	2.2325	0.4479	0.7841
546		0.0004	0.067	0.0239	0.021	45.0006	1	1.1366	0.8798	0.9677			546		0.005	0.2806	0.1028	0.0614	43.9447	0.7918	1.6726	0.5979	0.877
547		0.0052	0.3903	0.1676	0.0393	72.0844	0.4265	4.269	0.2342	0.771			547		0.0004	0.067	0.0239	0.021	45.0006	1	1.1366	0.8798	0.9677
548		0.0806	1.4412	0.4383	0.2341	43.969	0.4875	1.8726	0.534	0.8246			548		0.0189	0.6556	0.2053	0.1172	171.784	0.5524	1.7516	0.5709	0.8108
549		0.1072	1.867	0.8002	0.1705	67.4421	0.3863	4.6926	0.2131	0.8634			549		1.4215	13.0632	1.6864	1.0733	161.123	0.1047	1.5712	0.6364	0.7224
550		0.0059	0.3131	0.1258	0.06	67.7333	0.7604	2.0949	0.4774	0.9206			550		0.0014	0.1369	0.051	0.0354	110.507	0.9499	1.4407	0.6941	0.9391
551		0.0161	0.6304	0.2399	0.0855	94.4436	0.5096	2.8042	0.3566	0.8154			551		0.0819	2.0131	0.4296	0.2427	59.4437	0.254	1.7698	0.565	0.7036
552		0.0015	0.1557	0.0609	0.0307	119.353	0.7622	1.9834	0.5042	0.8358			552		0.0029	0.2111	0.0646	0.0574	45.0459	0.8212	1.1262	0.8879	0.874
553		0.0006	0.0845	0.0278	0.0276	0	1	1.008	0.992	0.9583			553		0.0035	0.2196	0.0778	0.0571	102.309	0.9094	1.3613	0.7346	0.9141
554		0.0004	0.07	0.0231	0.0231	0	1	1	1	1			554		0.0032	0.2286	0.0846	0.0486	57.926	0.7761	1.7396	0.5749	0.8786
555		0.0034	0.2751	0.1202	0.0364	62.7686	0.5709	3.3009	0.3029	0.8317			555		0.0019	0.1852	0.0758	0.0326	85.0872	0.7119	2.3208	0.4309	0.8862
556		0.0057	0.2938	0.1156	0.063	136.058	0.8328	1.8353	0.5449	0.9257			556		0.0028	0.2081	0.0735	0.0487	27.7289	0.8146	1.5102	0.6622	0.8807
557		0.0019	0.1587	0.0559	0.043	39.4634	0.9433	1.3008	0.7687	0.929			557		0.001	0.1152	0.0405	0.0321	111.788	0.9693	1.2614	0.7928	0.963
558		0.0012	0.1237	0.043	0.0366	114.656	1	1.1746	0.8514	0.9307			558		0.0052	0.3088	0.105	0.0633	6.7079	0.6881	1.6578	0.6032	0.8468
559		0.1851	2.7522	0.8825	0.267	47.3947	0.307	3.3047	0.3026	0.8036			559		0.0035	0.3131	0.1126	0.0401	176.4	0.4542	2.8083	0.3561	0.7418
560		0.0003	0.0597	0.0231	0.0173	0	1	1.3333	0.75	1			560		0.0104	0.4043	0.1496	0.0889	55.0506	0.8032	1.6835	0.594	0.9213
561		0.0032	0.2196	0.0813	0.0506	85.4689	0.841	1.6065	0.6225	0.8978			561		0.0024	0.2534	0.1089	0.0279	165.366	0.4675	3.9016	0.2563	0.7165
562		0.0012	0.1327	0.0554	0.0271	85.2615	0.843	2.0425	0.4896	0.9474			562		0.0003	0.0597	0.0231	0.0173	0	1	1.3333	0.75	1
563		0.0393	0.9917	0.3179	0.1573	77.7822	0.502	2.0205	0.4949	0.8333			563		0.0125	0.4862	0.1487	0.1074	86.5232	0.6668	1.3839	0.7226	0.8227
564		0.0006	0.0845	0.0278	0.0276	90	1	1.008	0.992	0.9583			564		0.0045	0.2516	0.0815	0.0705	55.6301	0.8961	1.1549	0.8659	0.9173
565		0.001	0.1224	0.0492	0.0265	89.0371	0.858	1.8546	0.5392	0.9286			565		0.0021	0.1617	0.0533	0.0496	97.4206	0.9969	1.0745	0.9307	0.9461
566		0.0076	0.3903	0.1151	0.0842	118.885	0.6279	1.3676	0.7312	0.8298			566		0.0003	0.0597	0.0231	0.0173	0	1	1.3333	0.75	1
567		0.0005	0.0772	0.0284	0.0223	77.1795	1	1.2733	0.7854	0.9744			567		0.0019	0.1792	0.0722	0.0338	116.884	0.7501	2.1351	0.4684	0.8795
568		0.1174	2.2992	0.7018	0.213	41.6846	0.2791	3.2946	0.3035	0.8059			568		0.0008	0.0989	0.0352	0.0294	43.6868	1	1.1957	0.8363	0.9394
569		0.0555	1.0069	0.3283	0.2154	63.3393	0.6883	1.5247	0.6559	0.9178			569		0.0004	0.07	0.0231	0.0231	0	1	1	1	1
570		0.0003	0.0597	0.0231	0.0173	90	1	1.3333	0.75	1			570		0.0014	0.1339	0.0469	0.0392	39.1911	1	1.1943	0.8373	0.9402
571		0.0021	0.1834	0.0655	0.0413	61.9018	0.7942	1.5847	0.631	0.8482			571		0.0026	0.2111	0.0854	0.0391	15.0249	0.7398	2.1844	0.4578	0.8929
572		0.0015	0.1599	0.0632	0.0301	145.447	0.7352	2.0968	0.4769	0.8201			572		0.0011	0.1164	0.0384	0.0365	122.178	1	1.0523	0.9503	0.9333
573		0.0014	0.1442	0.0592	0.0294	177.028	0.8251	2.0141	0.4965	0.8889			573		1.0389	12.322	1.3067	1.0123	24.3604	0.086	1.2909	0.7747	0.6552
574		0.0146	0.6092	0.2284	0.0812	78.3896	0.4932	2.814	0.3554	0.8277			574		0.0071	0.3408	0.1211	0.0742	10.5677	0.7638	1.6318	0.6128	0.8997
575		0.053	1.5491	0.5696	0.1184	53.7834	0.2775	4.8092	0.2079	0.749			575		0.002	0.1659	0.0569	0.0441	10.9326	0.8986	1.2901	0.7751	0.8929
576		0.0421	0.879	0.3317	0.1616	49.2441	0.6847	2.0526	0.4872	0.906			576		0.0042	0.2461	0.0817	0.0659	81.9486	0.8766	1.2398	0.8066	0.9226
577		0.0003	0.0597	0.0231	0.0173	90	1	1.3333	0.75	1			577		0.0011	0.1237	0.0506	0.0277	164.79	0.9055	1.8247	0.548	0.8936
578		0.0102	0.4133	0.1484	0.0874	92.6732	0.7493	1.6985	0.5887	0.9034			578		0.0012	0.1339	0.0544	0.0283	119.478	0.8458	1.9241	0.5197	0.902
579		0.0078	0.3788	0.1504	0.0662	83.6233	0.6849	2.2718	0.4402	0.8843			579		0.0133	0.6526	0.203	0.0836	79.375	0.3933	2.4267	0.4121	0.687
580		0.0013	0.1267	0.0436	0.0368	78.5598	0.9865	1.1868	0.8426	0.932			580		0.0038	0.2401	0.0832	0.0586	26.2757	0.8352	1.4202	0.7041	0.893
581		0.0003	0.0597	0.0231	0.0173	90	1	1.3333	0.75	1			581		0.0045	0.2666	0.1017	0.0559	68.7209	0.7888	1.8196	0.5496	0.9164
582		0.0004	0.067	0.0239	0.021	45.0006	1	1.1366	0.8798	0.9677			582		0.001	0.1122	0.0405	0.0313	62.5828	0.9957	1.2926	0.7736	0.962
583		0.0004	0.07	0.0231	0.0231	0	1	1	1	1			583		0.0055	0.2926	0.1124	0.0628	178.432	0.8129	1.7906	0.5585	0.9234
584		0.001	0.1207	0.0506	0.0244	126.331	0.8379	2.0733	0.4823	0.881			584		0.0019	0.1762	0.0699	0.0349	55.8569	0.7759	2.0047	0.4988	0.8848
585		0.0003	0.0597	0.0231	0.0173	0	1	1.3333	0.75	1			585		0.0199	0.6221	0.2262	0.1118	23.1568	0.645	2.0228	0.4944	0.8751
586		0.0004	0.067	0.0239	0.021	45.0006	1	1.1366	0.8798	0.9677			586		0.0313	0.7233	0.2729	0.1461	57.9896	0.752	1.8676	0.5354	0.9372
587		0.0672	1.6746	0.4658	0.1838	53.3236	0.3013	2.5342	0.3946	0.7001			587		0.0013	0.1339	0.0527	0.0305	59.7408	0.8826	1.7284	0.5786	0.9231
588		0.0025	0.1864	0.0693	0.0458	73.576	0.9018	1.5115	0.6616	0.9453			588		0.0086	0.359	0.1195	0.0914	1.1599	0.8366	1.3069	0.7652	0.9033
589		0.0145	0.6606	0.2567	0.0718	46.0033	0.4171	3.5736	0.2798	0.7661			589		0.0043	0.2788	0.1181	0.0467	47.8788	0.7	2.5318	0.395	0.873
590		0.6117	7.0144	1.5358	0.5071	72.6857	0.1562	3.0285	0.3302	0.709			590		0.019	0.7921	0.2174	0.1115	23.2118	0.3811	1.9502	0.5128	0.7387
591		0.0011	0.1164	0.0377	0.0363	93.4765	0.9974	1.0375	0.9638	0.9213			591		0.0009	0.1092	0.0381	0.0316	170.221	0.9959	1.2063	0.829	0.9351
592		0.0238	0.7841	0.3209	0.0946	89.4025	0.4871	3.393	0.2947	0.8447			592		0.003	0.2099	0.0826	0.0457	171.946	0.8459	1.8058	0.5538	0.9417
593		0.0289	0.8415	0.2434	0.1514	118.543	0.5137	1.6077	0.622	0.8092			593		0.0083	0.4048	0.1194	0.089	44.3291	0.6401	1.3422	0.7451	0.827
594		0.0241	0.7021	0.2707	0.1136	78.683	0.6155	2.3841	0.4195	0.906			594		0.0095	0.427	0.17	0.0711	88.5291	0.6547	2.3903	0.4184	0.9141
595		0.0548	1.2338	0.3593	0.1941	36.4448	0.4522	1.8507	0.5403	0.7982			595		0.0175	0.7558	0.2369	0.0942	175.808	0.3856	2.515	0.3976	0.6862
596		0.1448	2.0926	0.7423	0.2484	84.6261	0.4156	2.988	0.3347	0.8433			596		0.0223	0.8922	0.2397	0.1185	151.092	0.3521	2.022	0.4946	0.6447
597		0.0104	0.4592	0.1933	0.0688	48.6409	0.6224	2.8099	0.3559	0.8954			597		0.0009	0.1092	0.0447	0.0247	71.1635	0.9129	1.8102	0.5524	0.9296
598		0.0006	0.0815	0.0313	0.0224	45.0003	1	1.4	0.7143	0.9333			598		0.079	1.9369	0.4068	0.2472	144.765	0.2646	1.6457	0.6076	0.6599
599		0.009	0.3625	0.1278	0.09	44.7268	0.8631	1.4201	0.7042	0.921			599		0.0005	0.0742	0.0286	0.021	66.8906	1	1.362	0.7342	0.9474
600		0.0158	0.5714	0.246	0.0819	41.3159	0.6091	3.003	0.333	0.9027			600		0.0141	0.7481	0.1696	0.106	23.0669	0.3171	1.5998	0.6251	0.5763
601		0.024	0.6576	0.2458	0.1245	62.7361	0.6985	1.9738	0.5066	0.9034			601		0.0041	0.2474	0.088	0.0593	171.766	0.8409	1.4843	0.6737	0.915
602		0.0038	0.2648	0.1097	0.0439	66.6236	0.677	2.4997	0.4001	0.878			602		0.002	0.1629	0.0576	0.0446	154.426	0.9569	1.2914	0.7744	0.9167
603		0.0019	0.1749	0.0696	0.0346	94.9414	0.7762	2.0123	0.4969	0.9114			603		0.0105	0.5489	0.1428	0.0938	87.9057	0.4389	1.5227	0.6567	0.7161
604		0.0004	0.067	0.0239	0.021	135	1	1.1366	0.8798	0.9677			604		0.0004	0.067	0.0239	0.021	45.0006	1	1.1366	0.8798	0.9677
605		0.0039	0.2449	0.0879	0.0566	83.7831	0.8195	1.5522	0.6442	0.9226			605		0.0011	0.1254	0.05	0.0274	0	0.8594	1.8278	0.5471	0.9535
606		0.0004	0.07	0.0231	0.0231	0	1	1	1	1			606		0.0403	0.847	0.2909	0.1762	73.1833	0.7052	1.6504	0.6059	0.9098
607		0.1134	1.3942	0.4387	0.3291	58.0883	0.7331	1.3332	0.7501	0.9164			607		0.0021	0.1689	0.0585	0.0457	21.2193	0.9248	1.279	0.7819	0.9249
608		0.0007	0.0947	0.0344	0.0272	110.504	1	1.2659	0.79	0.9655			608		0.0125	0.4615	0.1712	0.0929	63.1624	0.7371	1.8426	0.5427	0.9119
609		0.0053	0.3716	0.1435	0.0468	82.354	0.4802	3.0675	0.326	0.7269			609		0.003	0.2461	0.104	0.0373	17.1058	0.6316	2.7923	0.3581	0.8755
610		0.2848	3.7109	0.7632	0.4751	74.1798	0.2599	1.6064	0.6225	0.7882			610		0.0083	0.38	0.1361	0.0778	21.4528	0.7239	1.7496	0.5716	0.8769
611		0.5159	3.8123	1.2824	0.5122	36.4258	0.4461	2.5034	0.3995	0.8864			611		0.0155	0.6786	0.293	0.0672	66.4243	0.4218	4.3621	0.2292	0.788
612		0.0111	0.4433	0.1604	0.0879	108.534	0.7083	1.8253	0.5479	0.9144			612		0.0435	1.2158	0.3373	0.1642	94.7088	0.3699	2.0538	0.4869	0.7245
613		0.1685	2.5121	0.9108	0.2355	60.4883	0.3355	3.8669	0.2586	0.8526			613		0.0012	0.1224	0.0396	0.0371	152.376	0.968	1.0665	0.9376	0.9462
614		0.0285	0.7578	0.3126	0.116	42.2533	0.6231	2.6947	0.3711	0.9015			614		0.0291	1.1993	0.3871	0.0956	161.411	0.254	4.0475	0.2471	0.6489
615		0.1008	1.6716	0.4438	0.2892	165.655	0.4534	1.5344	0.6517	0.8607			615		0.0017	0.1484	0.048	0.0452	57.1753	0.9732	1.0612	0.9423	0.9091
616		0.0007	0.1019	0.0408	0.0229	111.605	0.8886	1.7792	0.562	0.9032			616		0.073	1.3813	0.4962	0.1873	1.8913	0.4807	2.6498	0.3774	0.847
617		0.0061	0.3408	0.1399	0.0556	9.9963	0.6616	2.5141	0.3978	0.9084			617		0.0028	0.2389	0.0972	0.0364	22.6746	0.6127	2.6666	0.375	0.8185
618		0.0785	1.4152	0.543	0.184	38.7013	0.4924	2.9513	0.3388	0.8904			618		0.0245	0.6756	0.2362	0.132	123.589	0.6741	1.7888	0.559	0.8844
619		0.0004	0.067	0.0239	0.021	135	1	1.1366	0.8798	0.9677			619		0.0004	0.067	0.0239	0.021	135	1	1.1366	0.8798	0.9677
620		0.0344	0.7663	0.2258	0.194	175.613	0.7363	1.1642	0.859	0.887			620		0.0395	1.2688	0.3559	0.1413	125.962	0.3083	2.518	0.3971	0.7059
621		0.0005	0.0802	0.0289	0.0231	90	1	1.25	0.8	1			621		0.0003	0.0597	0.0231	0.0173	0	1	1.3333	0.75	1
622		0.0004	0.07	0.0289	0.0173	90	1	1.6667	0.6	1			622		0.5283	5.5476	1.2044	0.5585	166.398	0.2157	2.1563	0.4638	0.711
623		0.0009	0.1122	0.0443	0.0256	10.729	0.8909	1.7281	0.5787	0.9189			623		0.008	0.452	0.1622	0.0631	48.1213	0.494	2.5721	0.3888	0.7747
624		0.0038	0.2371	0.0819	0.0596	24.2055	0.8564	1.3738	0.7279	0.893			624		0.0222	0.7173	0.2249	0.1257	146.088	0.5422	1.7898	0.5587	0.7892
625		0.1241	3.0043	0.9048	0.1746	65.8964	0.1728	5.1821	0.193	0.621			625		0.0013	0.1309	0.0491	0.0326	112.841	0.9235	1.5054	0.6643	0.8972
626		0.0113	0.4385	0.1703	0.0848	82.2726	0.7409	2.0085	0.4979	0.932			626		0.0036	0.2401	0.0993	0.0468	154.06	0.7951	2.1219	0.4713	0.9026
627		0.0009	0.1062	0.0421	0.0262	36.5933	0.9652	1.6059	0.6227	0.9296			627		0.0014	0.1604	0.0684	0.0264	99.9661	0.692	2.5945	0.3854	0.878
628		0.012	0.444	0.1306	0.1166	19.6751	0.7629	1.1202	0.8927	0.9021			628		0.0026	0.2021	0.0733	0.0447	23.8771	0.7911	1.6388	0.6102	0.8559
629		0.0442	1.0792	0.3646	0.1543	83.4947	0.4766	2.3635	0.4231	0.8365			629		0.0021	0.1689	0.0587	0.0455	168.237	0.9248	1.2903	0.775	0.9249
630		0.0113	0.5869	0.2266	0.0637	71.767	0.4136	3.5559	0.2812	0.7182			630		0.0018	0.1894	0.0674	0.0342	148.787	0.6344	1.9711	0.5073	0.7841
631		0.0067	0.3463	0.1115	0.0765	29.846	0.7013	1.4578	0.686	0.8279			631		0.012	0.5225	0.1399	0.1094	158.144	0.5534	1.2796	0.7815	0.771
632		0.0664	1.9594	0.7915	0.1069	67.156	0.2174	7.4076	0.135	0.7292			632		0.0023	0.1732	0.0616	0.0478	86.1355	0.968	1.2893	0.7756	0.9362
633		0.0699	2.3634	0.8015	0.1111	47.2595	0.1574	7.2139	0.1386	0.6315			633		0.0015	0.1412	0.0529	0.0373	53.8585	0.9764	1.4205	0.704	0.944
634		0.9451	7.6233	1.8291	0.6579	73.2679	0.2044	2.7801	0.3597	0.8151			634		0.0216	0.6334	0.192	0.1432	29.5475	0.6765	1.3407	0.7459	0.884
635		0.0005	0.0742	0.0286	0.021	66.8906	1	1.362	0.7342	0.9474			635		0.0113	0.5115	0.1758	0.0815	106.727	0.5408	2.1558	0.4639	0.7397
636		0.0023	0.1762	0.0692	0.0425	170.668	0.9353	1.6276	0.6144	0.9412			636		0.0007	0.0887	0.0321	0.0261	8.5355	1	1.2299	0.813	0.9091
637		4.0858	24.5964	3.6142	1.4394	78.4371	0.0849	2.511	0.3983	0.703			637		0.3476	4.5624	0.8766	0.5048	85.4342	0.2098	1.7364	0.5759	0.7707
638		0.0018	0.1587	0.0535	0.0437	90	0.9171	1.2247	0.8166	0.9091			638		0.0006	0.0845	0.0278	0.0276	0	1	1.008	0.992	0.9583
639		0.0086	0.3655	0.1302	0.0842	29.9338	0.8095	1.5473	0.6463	0.9149			639		0.0009	0.1062	0.0421	0.0262	53.4067	0.9652	1.6059	0.6227	0.9296
640		0.0101	0.4867	0.1492	0.0858	174.894	0.5332	1.7401	0.5747	0.7856			640		0.0022	0.2009	0.0841	0.0326	64.2238	0.6701	2.5814	0.3874	0.8542
641		3.1806	24.4911	2.7618	1.4663	64.6044	0.0666	1.8835	0.5309	0.7456			641		0.0057	0.3378	0.1249	0.0586	162.227	0.6329	2.131	0.4693	0.8126
642		0.0186	0.8023	0.3038	0.0778	76.6277	0.3622	3.9078	0.2559	0.6901			642		0.0122	0.6739	0.1954	0.0793	81.4685	0.337	2.4631	0.406	0.6667
643		0.0006	0.0815	0.0285	0.0258	45	1	1.1014	0.9079	0.9362			643		0.0479	1.2006	0.2927	0.2085	45.5301	0.4178	1.4041	0.7122	0.7353
644		0.0127	0.6262	0.2616	0.0618	18.0225	0.4071	4.2327	0.2363	0.8033			644		0.0342	1.0762	0.3198	0.1364	54.4625	0.3716	2.3446	0.4265	0.7121
645		0.1108	1.6863	0.4849	0.2909	141.38	0.4896	1.6673	0.5998	0.8531			645		0.0008	0.1019	0.0347	0.0308	38.2177	1	1.1284	0.8862	0.9412
646		0.0101	0.4965	0.1703	0.0758	13.7046	0.5165	2.2479	0.4449	0.7743			646		0.0005	0.0772	0.0284	0.0223	102.82	1	1.2733	0.7854	0.9744
647		0.0228	0.8968	0.3879	0.075	78.0841	0.3568	5.1749	0.1932	0.8181			647		0.1747	3.1845	0.6091	0.3653	21.3643	0.2165	1.6675	0.5997	0.6688
648		0.0018	0.1629	0.0552	0.0412	53.3446	0.8451	1.3407	0.7459	0.8662			648		0.0019	0.1587	0.0605	0.0403	69.7501	0.9564	1.501	0.6662	0.9419
649		0.0076	0.403	0.1589	0.0608	138.882	0.5868	2.6145	0.3825	0.7727			649		0.0005	0.0845	0.0349	0.0182	18.4349	0.8786	1.9164	0.5218	0.8837
650		0.0009	0.1122	0.0442	0.0272	6.4743	0.9433	1.6209	0.6169	0.9474			650		0.022	0.9545	0.2589	0.1084	40.8027	0.3041	2.3872	0.4189	0.6532
651		0.0026	0.2051	0.0713	0.0464	57.6232	0.7759	1.5353	0.6513	0.8216			651		0.0015	0.1412	0.0475	0.0415	172.259	0.9764	1.1428	0.8751	0.9291
652		0.0011	0.1194	0.0414	0.0347	132.772	0.9942	1.1953	0.8366	0.9451			652		0.0034	0.2244	0.0917	0.0466	174.59	0.8385	1.9656	0.5087	0.9343
653		0.0317	0.9652	0.4323	0.0933	67.265	0.4273	4.6337	0.2158	0.8687			653		0.0193	0.6304	0.183	0.1344	42.367	0.6108	1.361	0.7347	0.8196
654		0.004	0.2491	0.0895	0.0567	89.5876	0.8078	1.5779	0.6338	0.9212			654		0.0071	0.3746	0.1477	0.0611	160.457	0.6347	2.4173	0.4137	0.8911
655		1.1995	8.8447	1.6002	0.9544	48.3467	0.1927	1.6766	0.5964	0.6719			655		0.0035	0.2576	0.0953	0.047	143.769	0.666	2.0286	0.493	0.7929
656		0.0004	0.067	0.0239	0.021	135	1	1.1366	0.8798	0.9677			656		0.0146	0.7089	0.2368	0.0784	29.56	0.3649	3.019	0.3312	0.681
657		0.0232	0.6032	0.2237	0.1322	79.297	0.8022	1.6925	0.5908	0.939			657		0.0004	0.07	0.0231	0.0231	0	1	1	1	1
658		0.0065	0.3511	0.1368	0.0601	65.6229	0.6583	2.2752	0.4395	0.8929			658		0.0303	0.8308	0.3024	0.1277	13.4306	0.5524	2.3674	0.4224	0.8149
659		0.0007	0.0947	0.0333	0.0281	0	1	1.1861	0.8431	0.9655			659		0.0039	0.2793	0.1028	0.0478	103.323	0.6213	2.1528	0.4645	0.7967
660		1.635	11.6929	1.9092	1.0904	15.2511	0.1503	1.7509	0.5711	0.7698			660		1.8858	19.74	1.8556	1.294	58.7207	0.0608	1.434	0.6973	0.627
661		0.0006	0.0845	0.0278	0.0276	90	1	1.008	0.992	0.9583			661		0.0132	0.5405	0.213	0.0787	170.844	0.5668	2.7052	0.3697	0.8552
662		0.0042	0.3293	0.1271	0.0421	66.6261	0.4865	3.0197	0.3312	0.7207			662		0.0005	0.0742	0.0274	0.022	0	1	1.2483	0.8011	0.9474
663		0.0032	0.2389	0.0945	0.0428	166.131	0.6994	2.2068	0.4531	0.8963			663		0.0003	0.0597	0.0231	0.0173	0	1	1.3333	0.75	1
664		0.0082	0.4133	0.1445	0.0719	50.7933	0.6006	2.0079	0.498	0.8078			664		0.0055	0.3283	0.1427	0.0487	38.0434	0.6365	2.9297	0.3413	0.8703
665		0.0003	0.0597	0.0231	0.0173	90	1	1.3333	0.75	1			665		0.0011	0.1177	0.0407	0.0345	90	1	1.1821	0.8459	0.8936
666		0.0013	0.1369	0.0549	0.0292	9.7846	0.8443	1.8774	0.5326	0.9057			666		0.13	1.9279	0.5558	0.2978	43.9077	0.4396	1.8661	0.5359	0.7868
667		0.0019	0.1689	0.063	0.0387	93.6981	0.8439	1.6268	0.6147	0.8957			667		0.0082	0.3655	0.1325	0.0787	178.876	0.77	1.6849	0.5935	0.907
668		0.1018	1.8894	0.5393	0.2402	80.9928	0.3582	2.245	0.4454	0.7993			668		0.0133	0.447	0.1529	0.111	93.1177	0.8385	1.378	0.7257	0.9228
669		0.0271	0.7473	0.3037	0.1138	75.978	0.6106	2.6689	0.3747	0.9315			669		0.5793	6.8547	1.267	0.5821	80.1358	0.1549	2.1767	0.4594	0.6934
670		0.0022	0.1876	0.0752	0.0364	52.3528	0.7681	2.0665	0.4839	0.8817			670		0.0006	0.0845	0.0278	0.0276	90	1	1.008	0.992	0.9583
671		0.0012	0.1207	0.042	0.035	25.5615	0.9964	1.1971	0.8353	0.9072			671		0.003	0.2401	0.0836	0.0456	81.5529	0.6521	1.835	0.545	0.8172
672		0.046	1.1956	0.5057	0.1158	67.8363	0.4045	4.3657	0.2291	0.8691			672		0.0199	0.6189	0.2282	0.1108	29.352	0.6518	2.0586	0.4858	0.8559
673		0.0546	0.9043	0.2952	0.2353	23.1188	0.8385	1.2548	0.797	0.9487			673		0.0104	0.4295	0.1582	0.0837	40.0299	0.7079	1.8909	0.5288	0.8722
674		0.0205	0.7366	0.3025	0.0863	65.7707	0.4747	3.5051	0.2853	0.8439			674		0.0098	0.4253	0.1567	0.0793	46.7961	0.6784	1.9746	0.5064	0.8702
675		0.118	2.4164	0.8083	0.1859	69.2784	0.254	4.3477	0.23	0.757			675		0.0012	0.1297	0.0497	0.0296	12.53	0.8629	1.6773	0.5962	0.9167
676		0.004	0.2419	0.0749	0.0673	29.5958	0.8513	1.113	0.8985	0.935			676		0.0011	0.1164	0.0405	0.0338	144.323	0.9974	1.198	0.8347	0.9213
677		0.0003	0.0597	0.0231	0.0173	90	1	1.3333	0.75	1			677		0.0027	0.1876	0.0675	0.05	145.72	0.9461	1.3507	0.7404	0.9266
678		0.001	0.1122	0.0394	0.0323	105.825	0.9957	1.22	0.8196	0.95			678		0.0096	0.4205	0.165	0.0741	112.07	0.6826	2.2266	0.4491	0.8756
679		0.0085	0.3548	0.1225	0.0887	37.776	0.8515	1.3817	0.7237	0.9246			679		0.0007	0.0947	0.0335	0.0279	0	1	1.1994	0.8338	0.9655
680		0.0135	0.6226	0.2339	0.0737	49.8554	0.439	3.174	0.3151	0.6982			680		0.0073	0.4133	0.1291	0.072	141.512	0.5368	1.7929	0.5577	0.7853
681		0.0007	0.0947	0.0344	0.0272	159.495	1	1.2659	0.79	0.9655			681		0.0666	1.438	0.519	0.1635	13.6696	0.405	3.175	0.315	0.8206
682		0.0217	0.6021	0.2057	0.1342	122.604	0.7513	1.5331	0.6523	0.9127			682		0.0016	0.1442	0.0506	0.0403	116.124	0.9679	1.2565	0.7958	0.9385
683		0.14	2.2438	0.5403	0.3298	109.074	0.3493	1.6384	0.6103	0.7917			683		0.001	0.1164	0.0425	0.0315	50.8288	0.9731	1.3492	0.7412	0.9195
684		1.5316	10.2497	2.4896	0.7833	47.795	0.1832	3.1785	0.3146	0.8711			684		0.001	0.1122	0.0391	0.0333	79.27	1	1.1742	0.8516	0.963
685		0.0014	0.1339	0.0487	0.0364	75.2115	0.9745	1.3371	0.7479	0.9381			685		0.0164	0.5642	0.1965	0.106	140.741	0.6455	1.8544	0.5393	0.8511
686		0.0286	1.5866	0.2705	0.1345	63.3315	0.1427	2.0108	0.4973	0.5524			686		0.0101	0.5677	0.1559	0.0825	67.2256	0.394	1.8896	0.5292	0.6754
687		0.0012	0.1237	0.044	0.0357	152.66	1	1.23	0.813	0.94			687		0.0028	0.1936	0.072	0.0487	156.784	0.9235	1.4782	0.6765	0.9375
688		0.0023	0.1906	0.0696	0.0422	44.507	0.7985	1.6481	0.6067	0.88			688		0.0216	0.87	0.2492	0.1105	97.1368	0.359	2.2561	0.4432	0.6924
689		0.0003	0.0597	0.0231	0.0173	0	1	1.3333	0.75	1			689		0.0143	0.5182	0.1735	0.1046	32.0035	0.6669	1.66	0.6024	0.8822
690		0.0609	1.0564	0.338	0.2296	82.8106	0.6862	1.4725	0.6791	0.907			690		0.0398	0.9839	0.3003	0.1686	4.3799	0.5161	1.7809	0.5615	0.7901
691		0.0519	1.4932	0.6209	0.1064	64.5691	0.2924	5.8357	0.1714	0.7602			691		0.0746	1.3382	0.3991	0.238	50.5213	0.5236	1.6765	0.5965	0.8386
692		0.0021	0.1762	0.0622	0.0425	5.5266	0.8397	1.4635	0.6833	0.8778			692		0.0005	0.0742	0.0286	0.021	156.891	1	1.362	0.7342	0.9474
693		0.0387	0.818	0.2618	0.1882	36.166	0.7269	1.391	0.7189	0.9111			693		0.0006	0.0875	0.0296	0.0271	45.0013	1	1.0913	0.9164	0.9796
694		0.0016	0.1442	0.0524	0.0389	31.2679	0.9679	1.345	0.7435	0.9457			694		0.0048	0.2666	0.098	0.062	172.679	0.8445	1.5799	0.633	0.9309
695		0.0009	0.1182	0.0507	0.0218	94.8892	0.7791	2.3308	0.429	0.9565			695		0.0005	0.0772	0.0284	0.0223	167.179	1	1.2733	0.7854	0.9744
696		0.0275	1.1421	0.28	0.1249	1.1536	0.2647	2.2416	0.4461	0.669			696		0.3028	3.6543	0.767	0.5027	95.6541	0.285	1.5257	0.6554	0.7546
697		0.0005	0.0802	0.0289	0.0231	90	1	1.25	0.8	1			697		0.1514	2.248	0.5723	0.3368	106.737	0.3764	1.6996	0.5884	0.8069
698		0.0013	0.1399	0.057	0.0293	74.8718	0.8422	1.9452	0.5141	0.9259			698		0.2944	4.3248	0.876	0.4278	110.081	0.1978	2.0476	0.4884	0.7062
699		0.008	0.371	0.1391	0.0728	45.6861	0.7259	1.9109	0.5233	0.8912			699		0.0004	0.067	0.0239	0.021	45.0006	1	1.1366	0.8798	0.9677
700		0.1741	2.5711	0.5459	0.4059	71.7245	0.3309	1.3448	0.7436	0.7993			700		0.0005	0.0772	0.0284	0.0223	102.82	1	1.2733	0.7854	0.9744
701		0.0145	0.6316	0.2304	0.0799	74.1079	0.4555	2.8826	0.3469	0.7894			701		0.007	0.3571	0.1305	0.0686	10.2618	0.6933	1.9011	0.526	0.8687
702		0.1077	1.8078	0.6846	0.2004	73.6672	0.4143	3.4163	0.2927	0.8636			702		0.0109	0.5827	0.1889	0.0734	87.4935	0.4031	2.5721	0.3888	0.7772
703		0.0044	0.2763	0.1152	0.0484	36.4691	0.7213	2.3778	0.4206	0.8883			703		0.0088	0.4747	0.1491	0.0751	20.2554	0.4902	1.987	0.5033	0.7212
704		0.0199	0.5682	0.1961	0.1294	10.6137	0.7753	1.5157	0.6598	0.8988			704		0.0654	1.9649	0.3756	0.2217	31.2593	0.2129	1.6944	0.5902	0.6265
705		0.1948	2.3364	0.5376	0.4614	166.622	0.4485	1.165	0.8583	0.7801			705		0.0008	0.1019	0.0387	0.0268	99.7931	0.9838	1.4434	0.6928	0.9394
706		0.0004	0.07	0.0231	0.0231	0	1	1	1	1			706		0.0221	0.9989	0.2459	0.1143	159.156	0.2779	2.1524	0.4646	0.6157
707		0.0039	0.2806	0.1155	0.0434	51.2455	0.6284	2.661	0.3758	0.8333			707		0.0003	0.0597	0.0231	0.0173	90	1	1.3333	0.75	1
708		0.0004	0.067	0.0239	0.021	45.0006	1	1.1366	0.8798	0.9677			708		0.0072	0.447	0.1628	0.0561	5.9844	0.4506	2.9036	0.3444	0.7299
709		0.828	5.4201	1.748	0.6031	57.4237	0.3542	2.8983	0.345	0.8922			709		0.3569	4.2459	0.9326	0.4872	3.5024	0.2488	1.9142	0.5224	0.741
710		0.0015	0.1514	0.0621	0.0312	158.215	0.8343	1.9893	0.5027	0.9134			710		1.9113	20.3212	2.1906	1.1109	85.2725	0.0582	1.972	0.5071	0.6344
711		0.0274	0.6666	0.2539	0.1374	10.4647	0.7748	1.8486	0.541	0.9457			711		0.0038	0.2546	0.1046	0.0457	14.554	0.7275	2.289	0.4369	0.872
712		0.0004	0.067	0.0239	0.021	45.0006	1	1.1366	0.8798	0.9677			712		0.0004	0.07	0.0231	0.0231	0	1	1	1	1
713		1.8714	14.9361	1.8103	1.3162	108.125	0.1054	1.3753	0.7271	0.7136			713		0.0061	0.2968	0.1121	0.0689	35.9366	0.8647	1.6269	0.6147	0.9296
714		0.1134	1.6076	0.5065	0.2851	43.7671	0.5515	1.7766	0.5629	0.8715			714		0.0031	0.2406	0.1023	0.0389	3.9475	0.6778	2.6297	0.3803	0.9015
715		1.9543	12.7276	2.5342	0.9818	83.329	0.1516	2.5811	0.3874	0.7556			715		0.0073	0.374	0.0999	0.0937	32.672	0.6601	1.0666	0.9375	0.7955
716		0.0031	0.2414	0.0985	0.0407	40.6444	0.6794	2.4207	0.4131	0.8362			716		0.0023	0.2171	0.0972	0.0299	174.155	0.6086	3.2484	0.3078	0.8923
717		0.0289	1.0197	0.3843	0.0957	52.3402	0.3492	4.0144	0.2491	0.7767			717		0.0023	0.1822	0.071	0.0414	10.0911	0.8747	1.7148	0.5832	0.9412
718		0.0052	0.3131	0.1289	0.0516	68.0597	0.6696	2.5005	0.3999	0.8944			718		0.0037	0.2274	0.0866	0.0544	7.2614	0.8994	1.5926	0.6279	0.9592
719		0.2711	3.0558	0.7618	0.4531	2.0161	0.3649	1.6813	0.5948	0.8555			719		0.0374	1.0232	0.2248	0.2116	76.817	0.4486	1.0624	0.9413	0.807
720		0.0006	0.0887	0.0362	0.0213	147.154	0.9642	1.7018	0.5876	0.902			720		0.0135	0.6884	0.195	0.0884	86.8775	0.3591	2.2063	0.4533	0.7054
721		0.0334	0.8815	0.2863	0.1487	163.671	0.5407	1.9259	0.5192	0.8443			721		0.007	0.3475	0.1389	0.0645	28.6691	0.7318	2.154	0.4643	0.8963
722		0.0802	1.4157	0.5389	0.1894	15.2268	0.5027	2.845	0.3515	0.877			722		0.0005	0.0742	0.0286	0.021	66.8906	1	1.362	0.7342	0.9474
723		0.0106	0.4813	0.2005	0.0672	83.2415	0.5739	2.9842	0.3351	0.9087			723		0.0011	0.1164	0.0384	0.0365	147.822	1	1.0523	0.9503	0.9333
724		0.0011	0.1352	0.0585	0.024	51.8241	0.7581	2.4423	0.4095	0.866			724		0.0468	1.0304	0.3136	0.1899	100.816	0.5535	1.6518	0.6054	0.783
725		0.002	0.1949	0.0818	0.0306	131.702	0.6513	2.6695	0.3746	0.7937			725		0.0063	0.3933	0.1302	0.0619	104.221	0.5139	2.1039	0.4753	0.7078
726		1.0509	6.4814	1.2918	1.0358	73.1974	0.3144	1.2471	0.8019	0.8356			726		0.0058	0.3788	0.1193	0.0619	126.466	0.508	1.9282	0.5186	0.7568
727		0.042	1.0864	0.4014	0.1334	62.2576	0.4476	3.0093	0.3323	0.8578			727		0.0008	0.1049	0.0399	0.0268	14.129	0.9582	1.4853	0.6733	0.9552
728		0.0015	0.1412	0.047	0.0413	28.1027	0.9598	1.1385	0.8784	0.9134			728		0.001	0.1224	0.0498	0.0262	8.0765	0.858	1.9008	0.5261	0.9286
729		0.0019	0.1617	0.0596	0.041	55.1097	0.9212	1.4545	0.6875	0.9419			729		0.1241	1.9744	0.5662	0.279	111.17	0.3999	2.0298	0.4927	0.7662
730		0.3929	3.2954	0.9081	0.5509	48.0585	0.4546	1.6483	0.6067	0.878			730		0.0423	1.1249	0.3048	0.1768	141.462	0.4204	1.7236	0.5802	0.7016
731		0.062	1.2184	0.4573	0.1726	69.2722	0.5248	2.6498	0.3774	0.8217			731		0.0023	0.1846	0.0737	0.0404	142.425	0.861	1.8249	0.548	0.89
732		0.0018	0.1629	0.065	0.0355	45.9491	0.8575	1.8322	0.5458	0.8846			732		0.0022	0.1954	0.081	0.0351	93.3562	0.7342	2.3091	0.4331	0.9043
733		0.0009	0.1062	0.0378	0.0319	107.029	1	1.1857	0.8434	0.9351			733		0.0014	0.1339	0.0433	0.0416	82.0655	0.9929	1.0412	0.9604	0.931
734		0.0029	0.2329	0.079	0.047	50.2402	0.6751	1.6821	0.5945	0.7762			734		0.0051	0.2739	0.0951	0.0678	179.349	0.8487	1.4036	0.7125	0.9369
735		0.6537	10.9316	1.2857	0.6474	55.8292	0.0687	1.9859	0.5035	0.6368			735		0.0036	0.2316	0.0836	0.0547	24.0601	0.8422	1.5282	0.6544	0.9164
736		0.0003	0.0597	0.0231	0.0173	90	1	1.3333	0.75	1			736		0.0087	0.4615	0.1393	0.0799	16.1414	0.5157	1.745	0.5731	0.7351
737		0.001	0.1134	0.0409	0.0319	37.5343	0.9996	1.2828	0.7796	0.907			737		0.0586	1.5811	0.477	0.1565	108.839	0.2947	3.0485	0.328	0.6962
738		0.0098	0.5302	0.208	0.0602	131.491	0.4399	3.4538	0.2895	0.753			738		0.0007	0.0917	0.0334	0.026	17.1079	1	1.2833	0.7792	0.9286
739		0.0006	0.0845	0.0278	0.0276	0	1	1.008	0.992	0.9583			739		0.7822	6.4963	1.5864	0.6278	50.1929	0.2329	2.5271	0.3957	0.7558
740		0.0068	0.4368	0.179	0.0485	65.3478	0.4495	3.6886	0.2711	0.7939			740		0.0009	0.1062	0.0401	0.0283	119.639	0.9944	1.417	0.7057	0.9189
741		0.0016	0.1442	0.049	0.0409	119.56	0.952	1.1957	0.8363	0.9375			741		0.3557	3.8363	0.8995	0.5035	12.2856	0.3037	1.7866	0.5597	0.7478
742		0.0009	0.1122	0.0448	0.0261	166.107	0.9171	1.7159	0.5828	0.9459			742		0.0291	0.8838	0.2257	0.1642	11.2491	0.4683	1.3748	0.7274	0.7638
743		0.0231	0.9882	0.3703	0.0794	59.953	0.2972	4.6622	0.2145	0.7169			743		0.0003	0.0597	0.0231	0.0173	90	1	1.3333	0.75	1
744		0.0231	0.7885	0.3378	0.087	61.1103	0.4662	3.8847	0.2574	0.8664			744		0.0022	0.1719	0.0602	0.0461	12.9182	0.9263	1.3059	0.7658	0.9326
745		0.0038	0.2901	0.1236	0.0395	78.9768	0.5721	3.1321	0.3193	0.904			745		0.0022	0.2201	0.0968	0.0287	74.0251	0.5649	3.3775	0.2961	0.8342
746		0.0012	0.1224	0.0447	0.0336	174.834	0.99	1.33	0.7519	0.9677			746		0.0014	0.1429	0.0562	0.0315	11.7302	0.8556	1.7828	0.5609	0.955
747		0.0004	0.07	0.0231	0.0231	0	1	1	1	1			747		0.0025	0.1822	0.062	0.0506	30.2846	0.9343	1.2248	0.8164	0.94
748		0.0017	0.1484	0.0538	0.0404	137.662	0.9732	1.3335	0.7499	0.9353			748		0.0033	0.2184	0.0749	0.0562	32.4231	0.8714	1.3327	0.7503	0.9197
749		0.0035	0.2449	0.1003	0.044	79.7123	0.726	2.2801	0.4386	0.8829			749		0.0035	0.2474	0.1008	0.0447	137.633	0.7277	2.2546	0.4435	0.871
750		0.0033	0.2214	0.0779	0.0536	48.2221	0.8412	1.4527	0.6884	0.9025			750		0.0369	0.8168	0.2421	0.1942	80.846	0.6955	1.2469	0.802	0.8677
751		0.2645	2.9016	0.914	0.3685	82.7814	0.3948	2.48	0.4032	0.8127			751		0.0026	0.1936	0.0723	0.0458	62.3465	0.8707	1.5793	0.6332	0.9252
752		0.0114	0.4253	0.1464	0.0995	56.355	0.7951	1.4718	0.6794	0.9018			752		0.0006	0.0845	0.0337	0.0218	167.443	1	1.5418	0.6486	0.9565
753		0.0016	0.1442	0.052	0.0398	122.529	0.9838	1.3069	0.7652	0.9538			753		0.0152	0.5122	0.1666	0.1163	70.0357	0.7291	1.4326	0.698	0.9041
754		0.0029	0.2009	0.0731	0.0503	71.2471	0.899	1.4556	0.687	0.9322			754		0.0048	0.2678	0.0941	0.0653	140.07	0.8458	1.4414	0.6938	0.9086
755		0.0113	0.482	0.1777	0.0813	72.0132	0.6133	2.1864	0.4574	0.8496			755		0.007	0.3301	0.1116	0.0803	54.0209	0.8114	1.3905	0.7192	0.9024
756		0.0168	0.6631	0.2535	0.0845	146.171	0.4808	2.9992	0.3334	0.8202			756		0.0028	0.2184	0.0845	0.0415	165.31	0.7261	2.0344	0.4915	0.8468
757		0.0004	0.067	0.0239	0.021	45.0006	1	1.1366	0.8798	0.9677			757		0.0021	0.1864	0.0749	0.0357	116.009	0.7594	2.096	0.4771	0.884
758		0.0017	0.1484	0.0564	0.0373	47.1671	0.9433	1.5107	0.6619	0.9333			758		0.0009	0.1152	0.0462	0.0239	102.288	0.8202	1.9361	0.5165	0.9041
759		0.0004	0.067	0.0239	0.021	135	1	1.1366	0.8798	0.9677			759		0.042	0.8518	0.2966	0.1803	79.043	0.7278	1.6449	0.608	0.9257
760		0.0005	0.0772	0.0284	0.0223	102.82	1	1.2733	0.7854	0.9744			760		0.0094	0.3746	0.1433	0.0839	179.085	0.8463	1.7075	0.5856	0.9511
761		0.0351	0.9345	0.3508	0.1276	55.7924	0.5057	2.7502	0.3636	0.8608			761		0.0031	0.2141	0.0759	0.0524	70.2836	0.8559	1.4492	0.69	0.9225
762		0.0014	0.1587	0.0655	0.0271	65.8448	0.6944	2.4195	0.4133	0.8281			762		0.0004	0.067	0.0239	0.021	135	1	1.1366	0.8798	0.9677
763		0.1788	1.8575	0.6583	0.3458	61.5123	0.6513	1.9034	0.5254	0.891			763		0.25	3.4653	0.811	0.3926	126.122	0.2617	2.0658	0.4841	0.7012
764		0.0162	0.6164	0.2633	0.0784	77.4701	0.5364	3.3559	0.298	0.8892			764		0.0057	0.3113	0.1256	0.0583	36.5287	0.7452	2.1558	0.4639	0.9031
765		0.022	0.6871	0.2184	0.1282	6.4289	0.5854	1.7027	0.5873	0.8367			765		0.0003	0.0597	0.0231	0.0173	90	1	1.3333	0.75	1
766		0.0083	0.3655	0.1197	0.0882	20.0656	0.7799	1.358	0.7364	0.9267			766		0.0337	0.8053	0.2696	0.1593	32.0577	0.6535	1.693	0.5907	0.8816
767		0.0444	1.1449	0.3737	0.1513	76.7885	0.4257	2.4695	0.4049	0.8256			767		0.0008	0.1109	0.0462	0.0231	0	0.8574	2	0.5	1
768		0.355	3.2644	1.121	0.4033	63.4915	0.4187	2.7799	0.3597	0.8481			768		0.0019	0.1587	0.0587	0.0421	167.55	0.9695	1.3952	0.7167	0.9427
769		0.0007	0.0977	0.0337	0.0278	70.2011	0.9674	1.2107	0.8259	0.9655			769		0.0177	0.5387	0.1943	0.1157	179.49	0.7648	1.6792	0.5955	0.907
770		0.0011	0.1194	0.0438	0.0321	42.4042	0.971	1.3642	0.733	0.9438			770		0.001	0.1092	0.0383	0.0323	97.7946	1	1.187	0.8425	0.9367
771		0.1617	2.8704	0.5427	0.3793	50.1675	0.2466	1.4308	0.6989	0.7373			771		0.0007	0.0917	0.0325	0.0267	68.2857	1	1.2149	0.8231	0.9286
772		0.0055	0.3391	0.1373	0.0509	121.724	0.5996	2.6974	0.3707	0.8261			772		0.0214	0.7498	0.18	0.1516	89.6723	0.4792	1.1873	0.8423	0.7777
773		0.0109	0.5012	0.2047	0.0676	73.2096	0.5435	3.0303	0.33	0.8725			773		0.0118	0.5724	0.159	0.0948	5.688	0.4539	1.6766	0.5964	0.7251
774		0.0007	0.0947	0.0344	0.0272	110.504	1	1.2659	0.79	0.9655			774		0.0011	0.1224	0.0496	0.0276	85.2634	0.902	1.7975	0.5563	0.9535
775		0.025	0.6214	0.2239	0.1422	55.6274	0.814	1.574	0.6353	0.9316			775		0.0381	1.0762	0.3149	0.1538	124.707	0.4129	2.0471	0.4885	0.7387
776		0.512	6.3055	1.2019	0.5424	53.2348	0.1618	2.2161	0.4512	0.7025			776		0.0063	0.3348	0.1224	0.0652	78.4799	0.7031	1.8772	0.5327	0.8582
777		0.0045	0.2973	0.1162	0.0492	90.1567	0.6379	2.3617	0.4234	0.8702			777		0.0023	0.2056	0.089	0.0326	98.9545	0.6785	2.7277	0.3666	0.9158
778		0.0018	0.2056	0.0925	0.0242	5.9916	0.5225	3.8189	0.2619	0.8221			778		0.0077	0.3915	0.1594	0.0614	28.5504	0.6304	2.5945	0.3854	0.858
779		0.1462	1.8492	0.4415	0.4216	100.085	0.5372	1.0473	0.9549	0.8816			779		0.0014	0.1309	0.0488	0.0363	13.6107	1	1.3425	0.7449	0.9298
780		0.0703	1.6216	0.4424	0.2024	75.7718	0.336	2.1859	0.4575	0.7567			780		0.0006	0.0785	0.0265	0.0265	0	1	1	1	0.913
781		0.0015	0.1484	0.0593	0.0316	170.834	0.8385	1.8763	0.533	0.875			781		0.0009	0.1062	0.0401	0.0283	119.639	0.9944	1.417	0.7057	0.9189
782		0.003	0.2299	0.081	0.0466	55.9325	0.7053	1.7364	0.5759	0.8626			782		0.0013	0.1339	0.0523	0.0307	41.7195	0.8826	1.7024	0.5874	0.9057
783		0.0016	0.1484	0.0586	0.0342	135	0.8984	1.7151	0.583	0.9375			783		0.0179	0.7443	0.236	0.0967	13.1106	0.4066	2.4398	0.4099	0.7148
784		0.0987	2.2142	0.5344	0.2352	75.6709	0.253	2.2726	0.44	0.7053			784		0.0233	0.8071	0.2754	0.1079	174.045	0.4501	2.5524	0.3918	0.7991
785		0.0035	0.2534	0.094	0.0476	46.9732	0.6885	1.9739	0.5066	0.8024			785		0.4896	8.5037	1.4625	0.4262	23.4903	0.0851	3.4311	0.2914	0.5323
786		0.001	0.1224	0.0494	0.0264	86.0145	0.858	1.8714	0.5344	0.9286			786		0.0015	0.1647	0.0712	0.0272	79.9028	0.7055	2.6147	0.3825	0.8788
787		0.0014	0.1369	0.0443	0.0407	67.0465	0.9499	1.0893	0.918	0.9231			787		0.0009	0.1062	0.0381	0.0307	68.8073	1	1.2422	0.805	0.9211
788		0.0021	0.1701	0.0632	0.0423	132.139	0.9113	1.4954	0.6687	0.9091			788		0.0005	0.0742	0.0286	0.021	156.891	1	1.362	0.7342	0.9474
789		0.0209	0.5707	0.1764	0.1506	95.4131	0.8051	1.1714	0.8537	0.9143			789		0.0022	0.1762	0.0629	0.0441	62.1381	0.8822	1.4263	0.7011	0.8973
790		0.0166	0.5874	0.2276	0.0931	72.574	0.6059	2.4442	0.4091	0.9135			790		0.0013	0.1297	0.0454	0.0368	157.116	0.9805	1.231	0.8124	0.9524
791		0.0199	0.7244	0.2015	0.1257	113.87	0.4764	1.603	0.6238	0.7719			791		0.0008	0.1122	0.0455	0.0235	71.9163	0.8385	1.9332	0.5173	0.9143
792		0.0034	0.2806	0.1229	0.0351	38.2178	0.5404	3.5065	0.2852	0.8217			792		0.0007	0.0917	0.0328	0.0265	106.174	1	1.2417	0.8054	0.9455
793		0.0009	0.1134	0.0453	0.0266	64.0613	0.9227	1.7061	0.5861	0.9			793		0.0039	0.2389	0.0842	0.0596	38.3372	0.867	1.4134	0.7075	0.9259
794		0.0048	0.2678	0.0948	0.0638	90.0503	0.832	1.4847	0.6735	0.9211			794		0.5209	7.3385	1.1276	0.5882	177.007	0.1216	1.9168	0.5217	0.6975
795		0.0434	1.0212	0.3563	0.1549	88.8239	0.5224	2.2997	0.4348	0.8649			795		0.0006	0.0845	0.0304	0.0253	45.0006	1	1.2023	0.8318	0.9583
796		0.1031	2.0616	0.4544	0.2888	68.6775	0.3047	1.5733	0.6356	0.7282			796		0.0955	3.0955	0.4633	0.2624	48.3988	0.1252	1.7654	0.5664	0.6238
797		0.0004	0.0742	0.0292	0.0195	65.0983	1	1.497	0.668	0.9189			797		0.0043	0.2956	0.1159	0.0476	26.3176	0.6228	2.4343	0.4108	0.7933
798		0.0017	0.1484	0.0528	0.0412	73.7958	0.9732	1.2823	0.7798	0.9286			798		0.0011	0.1194	0.0496	0.0276	175.263	0.9479	1.7975	0.5563	0.9535
799		0.0048	0.2691	0.093	0.0654	72.9227	0.8289	1.4224	0.703	0.8966			799		0.0444	1.8135	0.329	0.1719	132.782	0.1697	1.9139	0.5225	0.5597
800		0.0003	0.0597	0.0231	0.0173	0	1	1.3333	0.75	1			800		0.0043	0.2474	0.0831	0.0659	105.13	0.884	1.2607	0.7932	0.9213
801		0.0214	0.6731	0.2171	0.1253	55.419	0.5925	1.7335	0.5769	0.8564			801		0.0025	0.1906	0.0758	0.0423	150.317	0.8711	1.7904	0.5585	0.9275
802		0.0259	0.9687	0.2122	0.1551	88.5048	0.3462	1.3679	0.731	0.7261			802		0.0003	0.0597	0.0231	0.0173	0	1	1.3333	0.75	1
803		0.4129	3.1458	0.9233	0.5694	176.953	0.5244	1.6216	0.6167	0.8988			803		0.008	0.4125	0.1703	0.0601	78.5592	0.593	2.8347	0.3528	0.8656
804		0.0006	0.0785	0.0265	0.0265	0	1	1	1	0.913			804		0.0022	0.1749	0.0593	0.0468	165.565	0.8948	1.2689	0.7881	0.9274
805		0.0006	0.0845	0.0337	0.0218	77.4426	1	1.5418	0.6486	0.9565			805		0.0003	0.0597	0.0231	0.0173	90	1	1.3333	0.75	1
806		0.0097	0.371	0.1326	0.093	155.925	0.884	1.4268	0.7009	0.9306			806		0.0003	0.0597	0.0231	0.0173	0	1	1.3333	0.75	1
807		0.1134	2.0949	0.772	0.1869	77.4101	0.3246	4.1296	0.2422	0.8015			807		0.0066	0.3463	0.1272	0.0659	39.6254	0.6903	1.9292	0.5183	0.8216
808		1.875	9.0575	1.7694	1.3492	92.0571	0.2872	1.3114	0.7625	0.837			808		0.606	4.8787	1.0114	0.763	39.0093	0.32	1.3256	0.7544	0.7973
809		0.0011	0.1327	0.0546	0.0251	174.806	0.7681	2.1732	0.4602	0.9213			809		0.0033	0.2414	0.1046	0.0402	147.073	0.7134	2.6009	0.3845	0.8842
810		0.0013	0.1424	0.0559	0.0293	27.7588	0.7968	1.9103	0.5235	0.8305			810		0.0032	0.2636	0.1108	0.0365	112.878	0.5743	3.0337	0.3296	0.8176
811		0.0046	0.4048	0.1448	0.0409	49.3165	0.3563	3.5435	0.2822	0.597			811		0.0056	0.2853	0.1002	0.0707	118.622	0.8587	1.4182	0.7051	0.9258
812		0.0034	0.2606	0.1051	0.0413	99.5626	0.6313	2.543	0.3932	0.8667			812		0.005	0.3451	0.0866	0.0733	12.1638	0.5263	1.1817	0.8462	0.735
813		0.0127	0.5435	0.2237	0.0724	104.911	0.5416	3.088	0.3238	0.8524			813		0.1662	3.1068	0.7321	0.2891	39.7116	0.2164	2.5327	0.3948	0.7006
814		0.1303	1.9207	0.7072	0.2346	77.7709	0.4438	3.0151	0.3317	0.8399			814		0.0009	0.1062	0.0412	0.0276	148.75	0.9944	1.4918	0.6703	0.9315
815		0.0035	0.2691	0.0958	0.0471	132.749	0.6149	2.0324	0.492	0.8207			815		0.0007	0.0989	0.0388	0.0241	108.512	0.9433	1.6099	0.6212	0.9032
816		0.1349	1.4999	0.529	0.3247	61.5372	0.7535	1.629	0.6139	0.9492			816		0.0133	0.5724	0.2019	0.0841	3.6777	0.5113	2.4017	0.4164	0.8187
817		0.1756	3.0237	1.1535	0.1938	54.9195	0.2413	5.9521	0.168	0.7739			817		0.0026	0.2154	0.0814	0.0406	17.9624	0.7039	2.0025	0.4994	0.8285
818		0.0006	0.0815	0.0285	0.0258	45	1	1.1014	0.9079	0.9362			818		0.0603	1.3617	0.4478	0.1715	18.8197	0.4087	2.6115	0.3829	0.8018
819		0.0012	0.1224	0.0402	0.0382	45	1	1.0524	0.9502	0.9684			819		0.0196	0.6147	0.2047	0.1218	39.3186	0.6512	1.6808	0.5949	0.8674
820		0.036	0.9875	0.2821	0.1624	76.3744	0.4637	1.7368	0.5758	0.7437			820		0.0039	0.2938	0.0844	0.059	18.8712	0.5692	1.4319	0.6984	0.772
821		0.0141	0.482	0.1736	0.1036	68.9914	0.7638	1.6754	0.5969	0.908			821		1.0091	8.5892	1.2631	1.0172	116.686	0.1719	1.2418	0.8053	0.7617
822		0.0541	0.9839	0.3257	0.2113	56.1621	0.7017	1.5411	0.6489	0.8862			822		0.004	0.3033	0.1408	0.0365	178.102	0.5519	3.8523	0.2596	0.8775
823		0.0004	0.067	0.0239	0.021	135	1	1.1366	0.8798	0.9677			823		0.03	1.0122	0.4154	0.0919	174.139	0.3679	4.5184	0.2213	0.7905
824		0.014	0.4645	0.1582	0.1128	110.987	0.8163	1.402	0.7133	0.9191			824		0.0048	0.2726	0.0889	0.0684	63.0559	0.8077	1.299	0.7698	0.9169
825		0.0089	0.3795	0.1374	0.0827	155.458	0.7785	1.6613	0.6019	0.9115			825		0.0054	0.3553	0.1458	0.047	67.8788	0.5356	3.1021	0.3224	0.8419
826		0.1602	3.4462	0.8683	0.2349	45.3076	0.1695	3.6965	0.2705	0.6639			826		0.0006	0.0845	0.0304	0.0253	45.0006	1	1.2023	0.8318	0.9583
827		0.0392	1.489	0.6791	0.0734	81.4857	0.2219	9.2502	0.1081	0.7118			827		0.0396	0.855	0.3133	0.161	40.9926	0.6812	1.9458	0.5139	0.9072
828		0.0115	0.5037	0.2117	0.0691	71.9148	0.5693	3.0622	0.3266	0.8431			828		0.0007	0.0917	0.0334	0.026	162.892	1	1.2833	0.7792	0.9286
829		0.0049	0.2696	0.1022	0.0615	103.958	0.853	1.6619	0.6017	0.9353			829		0.0056	0.3403	0.1208	0.0589	123.764	0.6066	2.0492	0.488	0.8053
830		0.0257	0.9712	0.2015	0.1622	173.366	0.3419	1.2421	0.8051	0.7315			830		0.001	0.1194	0.0465	0.028	65.4404	0.9017	1.6619	0.6017	0.9286
831		0.002	0.1876	0.0792	0.0317	154.683	0.7025	2.5004	0.3999	0.8523			831		0.0022	0.1774	0.0706	0.0398	132.768	0.8803	1.7735	0.5639	0.918
832		0.0006	0.0875	0.034	0.0226	173.839	0.9918	1.5027	0.6655	0.9787			832		0.0005	0.0772	0.0284	0.0223	77.1795	1	1.2733	0.7854	0.9744
833		0.0055	0.3028	0.1067	0.0654	66.1441	0.7516	1.6306	0.6133	0.9067			833		0.001	0.1122	0.0391	0.0333	79.27	1	1.1742	0.8516	0.963
834		0.0067	0.3933	0.1293	0.0662	7.5236	0.5458	1.9532	0.512	0.7699			834		0.0008	0.1019	0.0347	0.0308	128.218	1	1.1284	0.8862	0.9412
835		0.0003	0.0597	0.0231	0.0173	90	1	1.3333	0.75	1			835		0.0293	0.7263	0.2142	0.1739	148.107	0.697	1.2319	0.8117	0.8913
836		0.0299	0.7403	0.2834	0.1344	66.7474	0.686	2.109	0.4742	0.919			836		0.0056	0.2998	0.1103	0.0646	12.9516	0.7814	1.7078	0.5855	0.8968
837		0.0679	1.1027	0.3671	0.2356	91.957	0.7023	1.5581	0.6418	0.9189			837		0.001	0.1207	0.0505	0.0245	36.8307	0.8379	2.0629	0.4848	0.8916
838		0.0067	0.3788	0.1332	0.064	38.2291	0.5861	2.0806	0.4806	0.7822			838		0.0007	0.0917	0.033	0.0273	102.492	1	1.2104	0.8262	0.9474
839		0.6631	5.3792	1.1197	0.754	94.0577	0.288	1.485	0.6734	0.8322			839		0.0062	0.3168	0.0915	0.0862	14.4138	0.7755	1.0618	0.9418	0.8676
840		0.0027	0.1852	0.0624	0.0541	112.62	0.9716	1.1549	0.8659	0.9665			840		0.0006	0.0875	0.034	0.0226	83.8388	0.9918	1.5027	0.6655	0.9787
841		0.0006	0.0815	0.0285	0.0258	45	1	1.1014	0.9079	0.9362			841		0.0029	0.2956	0.1052	0.0353	33.4403	0.419	2.9834	0.3352	0.6416
842		0.0009	0.1062	0.0382	0.0306	18.2567	1	1.245	0.8032	0.9211			842		0.0028	0.2021	0.075	0.0468	35.1192	0.8476	1.6036	0.6236	0.8898
843		0.008	0.4735	0.1782	0.0568	93.4033	0.4457	3.1366	0.3188	0.7275			843		0.3601	5.9754	0.7314	0.6268	158.332	0.1267	1.1669	0.857	0.6587
844		0.0621	1.1546	0.4658	0.1697	67.2433	0.5851	2.7458	0.3642	0.9368			844		0.0018	0.1502	0.051	0.0439	160.37	0.9798	1.1623	0.8604	0.971
845		0.0114	0.6057	0.1513	0.0961	53.879	0.3911	1.5746	0.6351	0.6749			845		0.0014	0.1599	0.0689	0.0267	133.422	0.7094	2.581	0.3875	0.8271
846		0.0025	0.1816	0.0643	0.0488	149.603	0.9396	1.3163	0.7597	0.9082			846		0.0009	0.1092	0.0396	0.0304	112.678	0.9959	1.3039	0.7669	0.9351
847		0.196	2.9946	0.5542	0.4504	46.9094	0.2747	1.2305	0.8127	0.8			847		0.0188	0.7251	0.2568	0.0934	15.0331	0.4504	2.7477	0.3639	0.7934
848		0.0009	0.1092	0.0396	0.0304	22.6779	0.9959	1.3039	0.7669	0.9351			848		0.0032	0.2491	0.0961	0.0421	109.931	0.643	2.2838	0.4379	0.8345
849		0.0014	0.1442	0.0554	0.0314	34.3333	0.8251	1.767	0.5659	0.8966			849		0.0518	0.9235	0.2904	0.2269	21.198	0.7626	1.2797	0.7815	0.9386
850		0.6475	6.6169	1.2229	0.6741	33.3849	0.1858	1.814	0.5513	0.6972			850		0.0009	0.1049	0.039	0.0282	0	0.9882	1.382	0.7236	0.9706
851		0.0008	0.1019	0.0369	0.029	45.0006	1	1.2745	0.7846	0.9552			851		0.0036	0.2691	0.0712	0.0652	157.817	0.6331	1.0918	0.9159	0.7658
852		0.0706	1.3253	0.4464	0.2014	95.0645	0.5053	2.2166	0.4512	0.8669			852		0.0154	0.8138	0.1868	0.1046	152.86	0.2913	1.7856	0.56	0.6321
853		0.0017	0.1514	0.0582	0.0362	64.0392	0.9063	1.6089	0.6216	0.9197			853		0.0125	0.5967	0.174	0.0916	102.414	0.4419	1.8999	0.5263	0.663
854		0.1469	2.1778	0.5829	0.3209	68.3773	0.3892	1.8168	0.5504	0.8142			854		0.0072	0.3373	0.1235	0.0747	18.8915	0.8001	1.6538	0.6047	0.8961
855		0.0526	0.9527	0.3177	0.2107	83.7394	0.7278	1.5077	0.6633	0.9286			855		0.0171	0.6376	0.1695	0.1285	9.8782	0.5289	1.3184	0.7585	0.7617
856		0.0011	0.1194	0.0402	0.0349	51.1716	0.971	1.1541	0.8665	0.9333			856		0.0004	0.067	0.0239	0.021	135	1	1.1366	0.8798	0.9677
857		0.0339	1.1908	0.3333	0.1295	74.7224	0.3005	2.5726	0.3887	0.7876			857		0.0006	0.0845	0.034	0.0207	15.818	0.971	1.6434	0.6085	0.9333
858		0.032	0.9407	0.3714	0.1097	46.4026	0.4543	3.386	0.2953	0.8882			858		0.0003	0.0597	0.0231	0.0173	0	1	1.3333	0.75	1
859		0.0044	0.3083	0.0854	0.0657	141.161	0.5829	1.3	0.7692	0.8077			859		0.0007	0.1079	0.0458	0.0197	6.3671	0.7642	2.3261	0.4299	0.9153
860		0.0046	0.2823	0.1051	0.0563	141.363	0.7323	1.8663	0.5358	0.8571			860		0.0006	0.0875	0.0296	0.0271	45.0013	1	1.0913	0.9164	0.9796
861		0.3742	3.8673	1.37	0.3478	65.1156	0.3144	3.9396	0.2538	0.8059			861		0.0007	0.0977	0.0397	0.0227	86.2027	0.9329	1.7437	0.5735	0.9818
862		0.0022	0.1762	0.0639	0.0429	57.1801	0.8715	1.4906	0.6709	0.9061			862		0.0006	0.0815	0.0285	0.0258	134.999	1	1.1014	0.9079	0.9362
863		0.0003	0.0597	0.0231	0.0173	0	1	1.3333	0.75	1			863		0.2563	3.6147	0.7717	0.4229	98.7855	0.2465	1.825	0.5479	0.8001
864		0.0014	0.1339	0.0465	0.0374	91.9974	0.9562	1.2452	0.8031	0.9369			864		0.5556	5.9402	1.2015	0.5888	4.8655	0.1979	2.0407	0.49	0.6589
865		1.559	7.0434	2.2119	0.8974	93.6398	0.3949	2.4648	0.4057	0.9115			865		0.033	0.9542	0.3118	0.1348	8.701	0.4556	2.313	0.4323	0.8114
866		0.0003	0.0597	0.0231	0.0173	0	1	1.3333	0.75	1			866		0.0013	0.1399	0.0599	0.0273	174.938	0.8254	2.1947	0.4556	0.9515
867		0.0006	0.0875	0.0296	0.0271	45.0013	1	1.0913	0.9164	0.9796			867		0.0003	0.0597	0.0231	0.0173	0	1	1.3333	0.75	1
868		0.0008	0.1007	0.0347	0.0289	0	0.9757	1.2	0.8333	1			868		0.054	1.4177	0.3547	0.1938	135.394	0.3375	1.8303	0.5463	0.7116
869		0.0024	0.1894	0.0706	0.0426	102.077	0.8274	1.6587	0.6029	0.9137			869		0.0011	0.1194	0.0435	0.0315	73.5682	0.9479	1.3828	0.7231	0.9535
870		0.0135	0.4675	0.1339	0.128	176.572	0.7741	1.0458	0.9562	0.9128			870		0.0009	0.1062	0.0401	0.0283	30.1698	0.9944	1.4156	0.7064	0.9189
871		0.0036	0.2551	0.085	0.0546	82.4439	0.7043	1.5553	0.643	0.8399			871		0.0066	0.3318	0.1256	0.067	20.5792	0.7549	1.8744	0.5335	0.8889
872		0.1004	1.5419	0.6178	0.2069	70.4147	0.5306	2.9864	0.3349	0.926			872		0.1161	2.267	0.5824	0.2539	16.7751	0.284	2.2937	0.436	0.7426
873		0.3374	3.2826	1.1474	0.3744	58.3669	0.3935	3.0647	0.3263	0.8403			873		0.0004	0.07	0.0231	0.0231	0	1	1	1	1
874		0.0041	0.2341	0.0755	0.0691	13.5729	0.9387	1.0924	0.9154	0.9258			874		0.0014	0.1339	0.0482	0.036	43.7475	0.9562	1.3373	0.7478	0.9455
875		0.0048	0.2788	0.1122	0.0542	50.1548	0.7721	2.0688	0.4834	0.8565			875		0.4226	4.7086	1.3034	0.4128	34.2215	0.2395	3.1577	0.3167	0.7299
876		0.0005	0.0802	0.0289	0.0231	90	1	1.25	0.8	1			876		0.0263	0.6671	0.193	0.1735	67.9726	0.7425	1.1125	0.8988	0.8934
877		0.4729	4.122	1.5254	0.3947	66.92	0.3498	3.8643	0.2588	0.8769			877		0.0003	0.0597	0.0231	0.0173	0	1	1.3333	0.75	1
878		0.0006	0.0815	0.0313	0.0224	45.0003	1	1.4	0.7143	0.9333			878		0.007	0.3625	0.1139	0.078	10.3963	0.6674	1.4599	0.685	0.8539
879		0.0075	0.3945	0.1583	0.0602	107.83	0.6039	2.6307	0.3801	0.8663			879		0.0161	0.5097	0.1907	0.1076	174.014	0.7794	1.7732	0.564	0.931
880		0.0008	0.1092	0.0453	0.0236	109.714	0.8852	1.9194	0.521	0.9143			880		0.0048	0.2751	0.1061	0.057	156.006	0.7888	1.8627	0.5368	0.9027
881		0.0318	0.7768	0.2516	0.161	53.242	0.6623	1.5624	0.64	0.8818			881		0.0022	0.1719	0.067	0.0419	166.531	0.9374	1.6005	0.6248	0.9545
882		0.0142	0.6674	0.2631	0.0686	57.2772	0.3999	3.836	0.2607	0.7809			882		0.001	0.1194	0.046	0.0283	64.5835	0.9017	1.624	0.6157	0.9286
883		0.1704	2.3229	0.8282	0.262	44.6879	0.3969	3.161	0.3164	0.8396			883		0.0016	0.1412	0.0529	0.0379	174.488	0.9929	1.3957	0.7165	0.9449
884		0.0136	0.5442	0.1561	0.1113	40.9295	0.5791	1.4025	0.713	0.8195			884		0.0555	1.3175	0.3889	0.1818	93.7917	0.402	2.1384	0.4676	0.8274
885		0.2589	3.115	0.817	0.4035	77.3167	0.3353	2.025	0.4938	0.8405			885		0.0046	0.2926	0.1187	0.0493	22.1502	0.6742	2.4082	0.4152	0.8794
886		0.0044	0.2721	0.0835	0.0669	163.413	0.7439	1.2484	0.801	0.8859			886		0.001	0.1152	0.0444	0.0278	2.8905	0.9196	1.5964	0.6264	0.961
887		0.0075	0.4415	0.1813	0.0525	84.5506	0.4822	3.4498	0.2899	0.8309			887		0.0083	0.3481	0.1215	0.0869	131.01	0.8603	1.3972	0.7157	0.928
888		0.0005	0.0772	0.0284	0.0223	12.8205	1	1.2733	0.7854	0.9744			888		0.0005	0.0742	0.0274	0.022	0	1	1.2483	0.8011	0.9474
889		0.0014	0.1309	0.047	0.037	175.7	1	1.2694	0.7878	0.9286			889		0.0003	0.0597	0.0231	0.0173	0	1	1.3333	0.75	1
890		0.0007	0.0947	0.0333	0.0281	90	1	1.1861	0.8431	0.9655			890		0.022	0.7281	0.1922	0.1455	13.7736	0.5207	1.3206	0.7572	0.7919
891		0.0003	0.0597	0.0231	0.0173	0	1	1.3333	0.75	1			891		0.0004	0.07	0.0231	0.0231	0	1	1	1	1
892		0.0016	0.1454	0.051	0.0406	172.546	0.967	1.2549	0.7969	0.9185			892		0.0748	2.0619	0.3928	0.2425	55.1669	0.2211	1.6201	0.6172	0.7178
893		0.0006	0.0845	0.0278	0.0276	0	1	1.008	0.992	0.9583			893		0.0005	0.0772	0.0284	0.0223	167.179	1	1.2733	0.7854	0.9744
894		0.0264	0.6761	0.205	0.1641	132.783	0.7264	1.2493	0.8005	0.9093			894		0.0008	0.0989	0.0327	0.0327	0	1	1	1	0.9412
895		0.0003	0.0597	0.0231	0.0173	90	1	1.3333	0.75	1			895		0.0968	1.6253	0.3694	0.3338	52.4678	0.4607	1.1065	0.9037	0.8306
896		0.0027	0.1906	0.0707	0.0487	110.342	0.9347	1.454	0.6877	0.9279			896		0.0007	0.0989	0.0387	0.0242	47.933	0.9433	1.5975	0.626	0.9032
897		4.0513	18.8237	3.007	1.7154	50.599	0.1437	1.753	0.5705	0.8326			897		0.0029	0.2329	0.0779	0.0472	5.0909	0.669	1.6515	0.6055	0.7914
898		0.2634	2.7647	0.8026	0.4179	88.1777	0.4331	1.9207	0.5207	0.8612			898		0.0003	0.0597	0.0231	0.0173	0	1	1.3333	0.75	1
899		0.0012	0.1297	0.0539	0.0273	90	0.8629	1.9793	0.5052	0.9362			899		0.001	0.1122	0.0391	0.0333	169.27	1	1.1742	0.8516	0.963
900		0.001	0.1152	0.0405	0.0321	68.2116	0.9693	1.2614	0.7928	0.963			900		0.0059	0.3016	0.1133	0.0661	5.2132	0.8122	1.7139	0.5835	0.9106
901		0.0004	0.064	0.0248	0.0188	135	1	1.319	0.7582	0.9333			901		0.0432	1.5306	0.5065	0.1087	45.4389	0.2319	4.6608	0.2146	0.6542
902		0.0014	0.1382	0.0528	0.0348	102.913	0.9502	1.5172	0.6591	0.9167			902		0.2542	3.0753	0.8406	0.385	22.7318	0.3377	2.1832	0.458	0.8433
903		0.001	0.1164	0.05	0.0247	165.215	0.9001	2.0228	0.4944	0.925			903		0.0344	0.8693	0.2501	0.1752	30.2773	0.5722	1.4275	0.7005	0.8366
904		0.0047	0.2811	0.1131	0.0526	74.7562	0.7429	2.1488	0.4654	0.9247			904		0.0022	0.1732	0.0643	0.0441	5.428	0.935	1.4575	0.6861	0.9091
905		0.0004	0.07	0.0231	0.0231	0	1	1	1	1			905		0.0043	0.2444	0.0869	0.0623	174.099	0.8948	1.3948	0.7169	0.9205
906		0.0009	0.1194	0.0493	0.0244	169.401	0.8323	2.0232	0.4943	0.9			906		0.0161	0.6484	0.1819	0.1124	174.327	0.4801	1.6177	0.6181	0.7409
907		0.0122	0.5177	0.1367	0.1134	83.9786	0.571	1.2049	0.83	0.7918			907		0.0236	0.6861	0.2044	0.1468	176.393	0.6292	1.392	0.7184	0.833
908		0.0019	0.1749	0.064	0.0381	79.8244	0.787	1.6817	0.5946	0.9068			908		0.0034	0.2111	0.0746	0.0573	95.5036	0.947	1.3025	0.7678	0.9343
909		0.0006	0.0845	0.0278	0.0276	0	1	1.008	0.992	0.9583			909		0.0005	0.0772	0.0284	0.0223	102.82	1	1.2733	0.7854	0.9744
910		0.0022	0.1701	0.0637	0.043	145.196	0.9341	1.4807	0.6753	0.9213			910		0.2605	2.8162	0.6264	0.5294	162.427	0.4127	1.1834	0.845	0.8328
911		0.0046	0.2551	0.0776	0.0754	106.166	0.8868	1.0293	0.9715	0.9358			911		0.003	0.2099	0.0738	0.052	5.1742	0.8609	1.4187	0.7049	0.9274
912		0.0073	0.4422	0.1474	0.0628	69.8207	0.4671	2.3461	0.4262	0.7803			912		0.0016	0.1514	0.0579	0.0358	8.3373	0.8919	1.6162	0.6187	0.9185
913		0.0009	0.1297	0.0571	0.0211	75.6136	0.706	2.7094	0.3691	0.8675			913		0.0066	0.4188	0.1649	0.0506	44.5299	0.4702	3.2568	0.307	0.7587
914		0.0004	0.07	0.0289	0.0173	90	1	1.6667	0.6	1			914		0.0031	0.2201	0.0889	0.0451	97.0416	0.8167	1.9727	0.5069	0.9266
915		0.0006	0.0875	0.034	0.0226	83.8388	0.9918	1.5027	0.6655	0.9787			915		0.0058	0.2998	0.1072	0.0689	153.185	0.8108	1.5567	0.6424	0.9132
916		0.2003	2.2412	0.663	0.3846	89.7509	0.501	1.7237	0.5802	0.88			916		0.0006	0.0785	0.0265	0.0265	0	1	1	1	0.913
917		0.102	1.5276	0.5773	0.2251	47.9105	0.5495	2.5649	0.3899	0.8868			917		0.0104	0.5762	0.1898	0.0701	44.4991	0.3954	2.7084	0.3692	0.6622
918		0.0646	1.5286	0.4326	0.19	45.2169	0.3472	2.2765	0.4393	0.7449			918		0.0082	0.5694	0.1395	0.0747	152.784	0.3173	1.8666	0.5357	0.6012
919		0.0006	0.0845	0.0278	0.0276	0	1	1.008	0.992	0.9583			919		0.3639	6.8277	1.3384	0.3462	59.6877	0.0981	3.8663	0.2586	0.5596
920		0.0041	0.3088	0.1051	0.0496	77.434	0.5394	2.118	0.4721	0.7573			920		0.0004	0.067	0.0239	0.021	135	1	1.1366	0.8798	0.9677
921		0.1358	2.0319	0.5936	0.2913	59.8623	0.4133	2.0377	0.4907	0.814			921		0.0005	0.0815	0.0318	0.021	47.8855	0.9942	1.5153	0.66	0.9091
922		0.0013	0.1309	0.0518	0.031	61.5094	0.9235	1.6715	0.5983	0.9143			922		0.0008	0.0989	0.0327	0.0317	135	1	1.0337	0.9674	0.9394
923		0.0329	0.7481	0.2588	0.1621	51.3821	0.7396	1.597	0.6262	0.9121			923		0.0025	0.1762	0.0591	0.0532	22.3735	0.9991	1.1107	0.9003	0.9447
924		0.0079	0.3783	0.1461	0.0688	59.1192	0.6937	2.1231	0.471	0.8455			924		0.0008	0.1032	0.0403	0.0265	54.7721	0.9912	1.5224	0.6569	0.9143
925		0.0133	0.5037	0.1694	0.1	65.1043	0.659	1.6939	0.5904	0.8772			925		0.0073	0.3638	0.1318	0.071	22.7956	0.6978	1.8559	0.5388	0.9076
926		0.0705	1.5316	0.3659	0.2454	145.129	0.3777	1.4911	0.6707	0.7867			926		0.0248	0.7251	0.1886	0.1676	152.25	0.5934	1.125	0.8889	0.8306
927		0.0006	0.0785	0.0265	0.0265	0	1	1	1	0.913			927		0.0008	0.0989	0.0394	0.0246	112.973	0.977	1.6004	0.6248	0.9206
928		0.0022	0.2196	0.0944	0.0301	60.6874	0.5812	3.1364	0.3188	0.7623			928		0.0035	0.2913	0.0972	0.0464	36.0023	0.5245	2.0943	0.4775	0.7031
929		0.0008	0.1019	0.0387	0.0268	80.2069	0.9838	1.4434	0.6928	0.9394			929		0.0005	0.0742	0.0274	0.022	0	1	1.2483	0.8011	0.9474
930		0.0008	0.1049	0.0379	0.0273	179.172	0.9283	1.387	0.721	0.9394			930		0.0884	1.693	0.5684	0.198	33.9629	0.3875	2.8707	0.3483	0.788
931		0.2079	2.1808	0.7995	0.3312	68.5369	0.5494	2.4142	0.4142	0.9151			931		0.2865	4.6126	0.8723	0.4181	102.597	0.1692	2.086	0.4794	0.6592
932		0.4606	4.7534	1.2535	0.4679	76.6091	0.2562	2.6791	0.3733	0.7819			932		0.0561	1.5834	0.3575	0.2	25.7837	0.2814	1.7876	0.5594	0.7391
933		0.0033	0.3166	0.1437	0.0293	76.3818	0.4146	4.9052	0.2039	0.795			933		0.0778	1.6903	0.3514	0.2821	158.876	0.3424	1.2456	0.8028	0.7548
934		0.0061	0.2986	0.1063	0.0732	78.0187	0.8619	1.4521	0.6886	0.9173			934		0.0006	0.0875	0.0299	0.0257	142.108	0.9918	1.1631	0.8598	0.9583
935		0.0052	0.2896	0.1106	0.0595	41.5452	0.7748	1.8585	0.5381	0.9078			935		0.0003	0.0597	0.0231	0.0173	0	1	1.3333	0.75	1
936		0.052	1.4129	0.4927	0.1343	63.2687	0.3271	3.6697	0.2725	0.7509			936		0.0003	0.0597	0.0231	0.0173	0	1	1.3333	0.75	1
937		2.2035	18.5385	2.832	0.9907	44.6421	0.0806	2.8587	0.3498	0.6059			937		0.1207	1.4375	0.4659	0.3298	141.277	0.7339	1.4126	0.7079	0.9194
938		0.0006	0.0875	0.0296	0.0271	45.0013	1	1.0913	0.9164	0.9796			938		0.0098	0.5792	0.1818	0.0686	26.4473	0.3667	2.6511	0.3772	0.6637
939		0.0043	0.2956	0.1003	0.0547	63.8206	0.619	1.8348	0.545	0.7736			939		0.0006	0.0815	0.0285	0.0258	134.999	1	1.1014	0.9079	0.9362
940		0.0136	0.5732	0.2291	0.0758	38.0136	0.522	3.0214	0.331	0.8504			940		0.002	0.1961	0.0808	0.031	131.007	0.643	2.6081	0.3834	0.7732
941		0.0011	0.1297	0.0493	0.0291	86.4887	0.8433	1.6941	0.5903	0.8866			941		0.0159	0.5037	0.1832	0.1105	16.5034	0.7877	1.6582	0.6031	0.9203
942		0.0588	0.9447	0.3295	0.2273	115.18	0.8281	1.4501	0.6896	0.9484			942		0.0022	0.1864	0.07	0.0401	80.8448	0.7974	1.7458	0.5728	0.9081
943		0.0013	0.1279	0.0419	0.0399	0	1	1.0502	0.9522	0.9091			943		0.0081	0.406	0.1329	0.0772	55.0741	0.6142	1.7224	0.5806	0.8446
944		0.6788	4.8608	0.992	0.8712	123.192	0.361	1.1387	0.8782	0.8955			944		0.0006	0.0845	0.0304	0.0253	45.0006	1	1.2023	0.8318	0.9583
945		0.0282	0.8768	0.3905	0.092	86.6689	0.4612	4.2454	0.2355	0.9079			945		0.5336	5.8055	1.4177	0.4792	138.378	0.1989	2.9584	0.338	0.7036
946		0.576	5.7478	1.6297	0.45	65.3019	0.2191	3.6218	0.2761	0.6956			946		0.0479	1.0629	0.3228	0.1889	161.484	0.5327	1.7084	0.5853	0.8598
947		0.0381	0.9635	0.3342	0.1451	37.1381	0.5155	2.3033	0.4342	0.8066			947		0.0004	0.07	0.0231	0.0231	0	1	1	1	1
948		0.0016	0.1442	0.055	0.0365	76.8749	0.952	1.5063	0.6639	0.9375			948		0.0005	0.0742	0.0286	0.021	156.891	1	1.362	0.7342	0.9474
949		0.0034	0.2371	0.0884	0.0484	125.206	0.7508	1.8274	0.5472	0.8339			949		0.0322	0.856	0.2449	0.1673	39.7574	0.5518	1.4644	0.6829	0.7922
950		0.028	0.811	0.3547	0.1006	48.6677	0.5355	3.525	0.2837	0.914			950		0.6338	7.6209	1.3416	0.6015	151.102	0.1371	2.2303	0.4484	0.7164
951		0.0004	0.07	0.0289	0.0173	0	1	1.6667	0.6	1			951		0.0009	0.1122	0.0451	0.0252	106	0.8909	1.7933	0.5576	0.9315
952		0.0038	0.2449	0.0977	0.0492	78.1259	0.792	1.9847	0.5039	0.932			952		0.0025	0.1804	0.0611	0.0519	165.03	0.9628	1.1775	0.8493	0.9179
953		0.0003	0.0597	0.0231	0.0173	0	1	1.3333	0.75	1			953		0.0029	0.2039	0.0667	0.0546	125.694	0.8648	1.2218	0.8185	0.9083
954		0.0141	0.5062	0.1936	0.0928	119.972	0.6924	2.0854	0.4795	0.9096			954		0.0015	0.1412	0.0508	0.0368	28.8719	0.9267	1.381	0.7241	0.9032
955		0.04	0.9447	0.3464	0.147	41.6365	0.5632	2.3563	0.4244	0.8751			955		0.0063	0.3638	0.1191	0.067	29.0602	0.5956	1.7765	0.5629	0.794
956		0.0008	0.0989	0.0377	0.0275	90	1	1.3725	0.7286	0.9394			956		0.0019	0.1659	0.0619	0.0389	136.409	0.8627	1.5912	0.6285	0.9057
957		0.0012	0.1207	0.0424	0.0354	19.5042	1	1.197	0.8354	0.9184			957		0.0156	0.5285	0.1775	0.1116	159.332	0.7003	1.5899	0.629	0.8721
958		0.0009	0.1062	0.0378	0.0319	162.971	1	1.1857	0.8434	0.9351			958		0.1462	2.0309	0.7298	0.255	26.4099	0.4454	2.8614	0.3495	0.8338
959		0.1127	1.4617	0.4792	0.2995	82.3501	0.663	1.6002	0.6249	0.925			959		0.8009	11.2672	1.6468	0.6192	80.8005	0.0793	2.6598	0.376	0.5959
960		0.0051	0.2883	0.1159	0.0562	175.184	0.7735	2.0611	0.4852	0.9112			960		0.0063	0.374	0.1439	0.0555	27.3546	0.5634	2.5911	0.3859	0.8007
961		0.0054	0.2739	0.0899	0.0762	159.275	0.9015	1.1811	0.8467	0.9339			961		0.0252	0.6556	0.1878	0.1706	81.5039	0.7357	1.101	0.9082	0.8818
962		0.0035	0.2431	0.0928	0.0475	173.059	0.7366	1.951	0.5125	0.8949			962		0.0083	0.4078	0.1432	0.0738	179.286	0.6267	1.941	0.5152	0.8404
963		0.852	5.4005	1.2839	0.8449	85.2487	0.3671	1.5196	0.6581	0.8769			963		0.0133	0.6051	0.1993	0.0848	140.47	0.4557	2.3496	0.4256	0.7558
964		0.0007	0.0887	0.0321	0.0271	90	1	1.1835	0.8449	0.9286			964		0.0007	0.1019	0.0408	0.0221	67.3305	0.8568	1.8461	0.5417	0.9
965		0.0551	1.4799	0.4303	0.1632	40.4761	0.3164	2.6368	0.3792	0.77			965		0.0025	0.2504	0.0993	0.032	22.8878	0.4999	3.1059	0.322	0.7252
966		0.0023	0.1834	0.0663	0.0448	135.194	0.8727	1.4789	0.6762	0.9175			966		0.0027	0.1979	0.08	0.043	106.417	0.8675	1.8596	0.5378	0.9238
967		0.2508	3.5603	0.8691	0.3674	57.0335	0.2487	2.3654	0.4228	0.7424			967		0.3712	5.392	0.8706	0.5429	177.579	0.1604	1.6037	0.6236	0.6191
968		0.0108	0.4385	0.1747	0.0788	12.8006	0.7066	2.2178	0.4509	0.93			968		0.1664	2.0414	0.6681	0.3171	26.5284	0.5018	2.107	0.4746	0.8531
969		0.0004	0.07	0.0231	0.0231	0	1	1	1	1			969		0.0041	0.2636	0.084	0.0616	53.7933	0.7357	1.3639	0.7332	0.8659
970		0.0098	0.514	0.1778	0.0705	37.1837	0.4682	2.5241	0.3962	0.6944			970		0.0014	0.1472	0.059	0.03	96.7932	0.807	1.9677	0.5082	0.9138
971		0.0508	0.9792	0.3754	0.1722	17.0051	0.6652	2.1802	0.4587	0.9201			971		0.0381	1.0454	0.358	0.1356	176.216	0.4385	2.6395	0.3789	0.7986
972		0.0303	0.9433	0.4147	0.0932	88.0417	0.4285	4.4514	0.2246	0.8715			972		0.0699	2.1064	0.3486	0.2552	119.048	0.1979	1.3661	0.732	0.4909
973		0.0003	0.0597	0.0231	0.0173	0	1	1.3333	0.75	1			973		0.0003	0.0597	0.0231	0.0173	0	1	1.3333	0.75	1
974		0.0016	0.1569	0.0636	0.0326	146.554	0.8306	1.9504	0.5127	0.8611			974		0.0011	0.1369	0.0575	0.0238	71.1082	0.7212	2.4144	0.4142	0.8542
975		0.0038	0.2799	0.1179	0.0414	170.61	0.6148	2.8491	0.351	0.8513			975		0.0006	0.0875	0.0296	0.0271	45.0013	1	1.0913	0.9164	0.9796
976		0.001	0.1092	0.0378	0.0327	5.9783	1	1.1574	0.864	0.9487			976		0.0064	0.3468	0.1262	0.0644	9.9684	0.6663	1.9602	0.5101	0.8556
977		0.001	0.1134	0.044	0.0281	18.8643	0.9484	1.5674	0.638	0.8916			977		0.001	0.1219	0.0547	0.0226	135	0.8209	2.4237	0.4126	0.8706
978		0.0041	0.2618	0.0905	0.058	35.0927	0.7552	1.5603	0.6409	0.8722			978		0.0028	0.2286	0.0973	0.0364	105.729	0.6688	2.6727	0.3742	0.848
979		0.0097	0.4802	0.1492	0.0831	54.0675	0.5306	1.7958	0.5568	0.7978			979		0.0004	0.07	0.0231	0.0231	0	1	1	1	1
980		0.0863	1.652	0.3961	0.2775	27.6944	0.3974	1.4274	0.7006	0.7677			980		0.0003	0.0597	0.0231	0.0173	90	1	1.3333	0.75	1
981		0.0029	0.2401	0.0864	0.0429	97.8019	0.635	2.0123	0.497	0.8132			981		0.0767	1.3747	0.468	0.2087	103.158	0.5101	2.2426	0.4459	0.8795
982		0.0013	0.1352	0.0544	0.0307	50.2894	0.9026	1.7721	0.5643	0.9174			982		0.015	0.5375	0.144	0.1327	39.5017	0.6531	1.0851	0.9216	0.8284
983		0.0007	0.0917	0.0354	0.0236	59.7461	0.9805	1.4999	0.6667	0.9259			983		0.2826	5.1259	0.8699	0.4136	9.8734	0.1352	2.1032	0.4755	0.5194
984		0.0055	0.3203	0.127	0.0547	80.0346	0.6686	2.3211	0.4308	0.8613			984		0.0009	0.1122	0.0439	0.0266	7.3442	0.9171	1.6468	0.6072	0.9459
985		0.0202	0.6027	0.2117	0.1215	44.5745	0.6992	1.7417	0.5742	0.8886			985		0.0008	0.1002	0.039	0.0274	153.435	1	1.4222	0.7031	0.8889
986		0.0427	1.0237	0.3217	0.169	58.2064	0.512	1.9034	0.5254	0.8217			986		0.0128	0.4802	0.1786	0.0909	170.267	0.695	1.9639	0.5092	0.9067
987		0.0287	0.7885	0.2645	0.1379	43.7076	0.5792	1.9176	0.5215	0.8515			987		0.0006	0.0845	0.0304	0.0253	134.999	1	1.2023	0.8318	0.9583
988		0.3429	4.6912	1.0442	0.4182	89.5362	0.1958	2.497	0.4005	0.8218			988		0.0092	0.4325	0.1336	0.0873	91.0952	0.6153	1.5295	0.6538	0.84
989		0.0007	0.0887	0.0321	0.0271	0	1	1.1835	0.8449	0.9286			989		0.0045	0.3331	0.1372	0.0417	36.7004	0.5084	3.2927	0.3037	0.779
990		0.0004	0.07	0.0231	0.0231	0	1	1	1	1			990		0.0016	0.1442	0.0484	0.0428	171.632	0.9838	1.1324	0.8831	0.9538
991		0.0239	1.0197	0.4312	0.0704	33.6806	0.2883	6.1208	0.1634	0.7652			991		0.0615	1.262	0.3472	0.2254	168.542	0.4849	1.5403	0.6492	0.7986
992		0.2371	2.8211	0.7471	0.4041	33.4024	0.3744	1.8489	0.5409	0.8508			992		0.0053	0.2721	0.0934	0.0722	74.4052	0.8998	1.2931	0.7733	0.9266
993		0.0078	0.374	0.1325	0.0746	50.2274	0.6978	1.7756	0.5632	0.858			993		0.0995	1.5306	0.4822	0.2628	86.5419	0.5338	1.8351	0.5449	0.8143
994		0.0003	0.0597	0.0231	0.0173	0	1	1.3333	0.75	1			994		0.0435	1.364	0.2611	0.2122	60.8877	0.2939	1.2302	0.8129	0.7384
995		0.001	0.1164	0.0427	0.0313	82.9734	0.9731	1.3641	0.7331	0.9195			995		0.0025	0.2389	0.0806	0.0394	29.7074	0.5491	2.0473	0.4885	0.7364
996		0.002	0.1834	0.0651	0.04	104.103	0.7648	1.6257	0.6151	0.8667			996		0.0076	0.4005	0.1302	0.0739	115.409	0.5921	1.7609	0.5679	0.8159
997		0.0179	0.7161	0.1919	0.1189	96.2982	0.4393	1.6131	0.6199	0.7497			997		0.0009	0.1062	0.0382	0.0306	161.743	1	1.245	0.8032	0.9211
998		0.0035	0.2256	0.0824	0.0539	39.8642	0.8617	1.529	0.654	0.9236			998		0.0004	0.067	0.0239	0.021	45.0006	1	1.1366	0.8798	0.9677
999		0.0003	0.0597	0.0231	0.0173	90	1	1.3333	0.75	1			999		0.0019	0.1629	0.0559	0.0442	94.4406	0.9196	1.2638	0.7912	0.9024
1000		0.0097	0.4198	0.1639	0.0756	77.1397	0.6944	2.1675	0.4614	0.9149			1000		0.0015	0.1454	0.0585	0.0331	56.1264	0.9046	1.7662	0.5662	0.9206
1001		0.0244	0.5997	0.2013	0.1544	27.5359	0.8529	1.3041	0.7668	0.9446			1001		0.0007	0.1049	0.0451	0.02	80.6207	0.8085	2.2592	0.4426	0.9153
1002		0.003	0.2009	0.0668	0.058	128.487	0.948	1.1526	0.8676	0.9355			1002		0.0008	0.1019	0.0382	0.0262	5.4675	0.952	1.4564	0.6866	0.9231
1003		0.204	3.1325	0.9116	0.2849	76.1381	0.2612	3.1999	0.3125	0.6657			1003		0.0683	1.3345	0.3515	0.2476	126.433	0.4822	1.4198	0.7043	0.7852
1004		0.0398	1.342	0.546	0.0929	74.9144	0.278	5.8774	0.1701	0.7644			1004		0.0254	0.7263	0.2636	0.1228	78.4992	0.6057	2.146	0.466	0.8526
1005		0.4623	4.4047	1.2105	0.4863	33.2838	0.2994	2.4893	0.4017	0.7791			1005		0.0132	0.7426	0.2424	0.0693	57.0847	0.3008	3.4948	0.2861	0.5674
1006		0.0024	0.2069	0.0822	0.0366	98.9002	0.6935	2.2455	0.4453	0.8824			1006		0.0205	0.9062	0.278	0.0941	9.1393	0.3144	2.9529	0.3386	0.6887
1007		0.0186	0.9622	0.2461	0.0964	19.5671	0.2529	2.5531	0.3917	0.6258			1007		0.0025	0.1876	0.0672	0.0468	37.1516	0.8805	1.4356	0.6966	0.891
1008		0.0007	0.0887	0.0321	0.0271	0	1	1.1835	0.8449	0.9286			1008		0.0414	1.1903	0.2502	0.2105	166.293	0.3668	1.1885	0.8414	0.7521
1009		0.0212	0.862	0.3288	0.0822	62.8117	0.3591	3.9985	0.2501	0.7026			1009		0.0257	1.1546	0.2594	0.1261	51.1732	0.2422	2.0567	0.4862	0.5953
1010		0.0637	1.6855	0.5839	0.1388	52.8363	0.2816	4.2053	0.2378	0.7574			1010		0.002	0.1719	0.0653	0.0399	164.668	0.8705	1.6359	0.6113	0.9341
1011		0.0003	0.0597	0.0231	0.0173	90	1	1.3333	0.75	1			1011		0.0008	0.1019	0.0369	0.029	134.999	1	1.2745	0.7846	0.9552
1012		2.29	16.7045	2.0717	1.4074	71.4369	0.1031	1.4721	0.6793	0.7565			1012		0.0004	0.07	0.0231	0.0231	0	1	1	1	1
1013		0.1285	2.3204	0.7913	0.2068	46.0201	0.3	3.8259	0.2614	0.8045			1013		0.0078	0.45	0.175	0.0571	159.806	0.487	3.0651	0.3263	0.7637
1014		0.0595	1.0377	0.3868	0.196	60.3153	0.695	1.9735	0.5067	0.9274			1014		0.0014	0.1339	0.0467	0.038	138.788	0.9745	1.2293	0.8134	0.9217
1015		0.0283	0.9622	0.3029	0.1191	67.6454	0.3847	2.5426	0.3933	0.7461			1015		0.0291	1.0721	0.2556	0.1449	53.106	0.3179	1.7645	0.5667	0.6487
1016		0.0007	0.0947	0.0344	0.0272	69.4955	1	1.2659	0.79	0.9655			1016		0.0048	0.3083	0.0912	0.0671	4.1294	0.6349	1.3594	0.7356	0.8009
1017		0.0155	0.6111	0.2461	0.0804	52.4324	0.5227	3.0609	0.3267	0.8379			1017		0.0091	0.3746	0.124	0.0935	13.2665	0.8157	1.3254	0.7545	0.9132
1018		0.1372	1.9246	0.4659	0.3748	123.992	0.4653	1.243	0.8045	0.7971			1018		0.0022	0.2051	0.0793	0.0358	22.8658	0.6662	2.2167	0.4511	0.7907
1019		0.1611	2.0032	0.5474	0.3748	15.3461	0.5046	1.4606	0.6847	0.8455			1019		0.007	0.3318	0.1164	0.0769	85.57	0.8028	1.5128	0.661	0.9178
1020		0.715	6.0329	1.1731	0.776	101.218	0.2469	1.5118	0.6615	0.718			1020		0.006	0.3028	0.1094	0.0693	110.743	0.8163	1.5779	0.6337	0.8955
1021		0.013	0.5477	0.2057	0.0803	20.6047	0.5431	2.5621	0.3903	0.8488			1021		0.0014	0.1339	0.0463	0.0397	135	1	1.1642	0.859	0.9483
1022		0.0024	0.1804	0.0654	0.046	116.283	0.9121	1.4231	0.7027	0.9137			1022		0.0006	0.0857	0.0323	0.0248	165.695	1	1.2989	0.7699	0.8889
1023		0.0012	0.1382	0.0587	0.0256	38.578	0.7774	2.2951	0.4357	0.8571			1023		0.4173	6.9519	1.0123	0.5249	45.8497	0.1085	1.9285	0.5185	0.519
1024		0.0292	0.8158	0.3306	0.1125	41.7024	0.5516	2.9385	0.3403	0.8965			1024		0.001	0.1164	0.0427	0.0313	97.0266	0.9731	1.3641	0.7331	0.9195
1025		0.0052	0.3233	0.0883	0.0753	71.8097	0.6278	1.1714	0.8537	0.7913			1025		0.002	0.1659	0.0584	0.0446	99.546	0.9346	1.3106	0.763	0.9123
1026		0.0237	0.6846	0.2613	0.1153	106.654	0.6347	2.2658	0.4413	0.907			1026		0.0005	0.0742	0.0286	0.021	23.1094	1	1.362	0.7342	0.9474
1027		0.0048	0.2678	0.0959	0.0641	47.2941	0.8458	1.4963	0.6683	0.9177			1027		0.0027	0.2021	0.0751	0.0454	119.231	0.8234	1.6544	0.6044	0.8793
1028		0.0078	0.3868	0.1583	0.0631	53.2893	0.6592	2.507	0.3989	0.858			1028		1.6053	21.1794	2.2087	0.9254	136.112	0.045	2.3869	0.419	0.5898
1029		0.0005	0.0742	0.0286	0.021	66.8906	1	1.362	0.7342	0.9474			1029		0.0572	1.776	0.457	0.1595	41.1904	0.228	2.8659	0.3489	0.5587
1030		0.0317	1.1101	0.3468	0.1162	51.8155	0.3227	2.985	0.335	0.7351			1030		0.0055	0.3336	0.094	0.075	172.705	0.6254	1.2539	0.7975	0.78
1031		0.0864	1.5024	0.4571	0.2407	31.6774	0.4812	1.899	0.5266	0.826			1031		0.0178	1.0297	0.3255	0.0697	96.4208	0.2112	4.6692	0.2142	0.5199
1032		0.0022	0.1804	0.0717	0.0382	47.619	0.831	1.8784	0.5324	0.9011			1032		0.0009	0.1062	0.0373	0.0314	81.5284	1	1.1894	0.8408	0.9211
1033		0.0434	1.0859	0.382	0.1446	30.0112	0.4623	2.6416	0.3786	0.8113			1033		0.002	0.1719	0.0633	0.0401	79.1393	0.8482	1.5788	0.6334	0.9102
1034		0.0009	0.1122	0.0406	0.0296	122.92	0.9433	1.373	0.7283	0.9351			1034		0.0082	0.4675	0.1411	0.0739	24.4815	0.4708	1.9093	0.5237	0.7051
1035		0.0186	0.7656	0.2796	0.0846	44.4033	0.3984	3.3034	0.3027	0.7704			1035		0.0033	0.2329	0.0853	0.0498	108.404	0.7724	1.7133	0.5837	0.8759
1036		0.0658	1.3043	0.3618	0.2317	35.0974	0.4864	1.5612	0.6405	0.8301			1036		0.0014	0.1472	0.061	0.0301	170.395	0.8375	2.0256	0.4937	0.9244
1037		0.0004	0.07	0.0231	0.0231	0	1	1	1	1			1037		0.0046	0.2576	0.0864	0.0673	137.815	0.8648	1.2833	0.7793	0.9231
1038		0.0026	0.2051	0.0835	0.0392	122.444	0.7681	2.1268	0.4702	0.8991			1038		0.0004	0.07	0.0289	0.0173	0	1	1.6667	0.6	1
1039		0.0017	0.1472	0.0547	0.0385	177.626	0.9593	1.4226	0.7029	0.9545			1039		0.0009	0.1092	0.0413	0.0291	147.254	0.9959	1.4171	0.7057	0.9474
1040		0.4057	3.6114	1.3487	0.383	58.3843	0.3909	3.5213	0.284	0.8807			1040		0.0224	0.8083	0.2272	0.1258	86.0916	0.4316	1.8064	0.5536	0.7507
1041		0.0087	0.4223	0.1786	0.0621	16.611	0.6141	2.8754	0.3478	0.8973			1041		0.0056	0.3143	0.1224	0.0587	13.8653	0.7177	2.0865	0.4793	0.8958
1042		0.0059	0.3668	0.1417	0.0531	42.591	0.5516	2.6697	0.3746	0.7475			1042		0.0238	0.9599	0.2401	0.126	34.9223	0.3239	1.906	0.5247	0.6691
1043		0.0594	1.3046	0.5148	0.1469	87.8808	0.4385	3.5051	0.2853	0.84			1043		0.005	0.3703	0.1174	0.0541	11.5501	0.457	2.1702	0.4608	0.6643
1044		0.009	0.464	0.1416	0.0809	53.8543	0.5255	1.7498	0.5715	0.7769			1044		0.0005	0.0772	0.0284	0.0223	77.1795	1	1.2733	0.7854	0.9744
1045		0.0029	0.2256	0.0922	0.0406	36.6267	0.7256	2.2691	0.4407	0.8819			1045		0.0018	0.1484	0.0498	0.0449	37.47	1	1.1083	0.9023	0.9241
1046		0.0004	0.07	0.0289	0.0173	90	1	1.6667	0.6	1			1046		0.1393	2.3741	0.7588	0.2338	31.8766	0.3106	3.2458	0.3081	0.7081
1047		0.0014	0.1369	0.0521	0.034	26.7195	0.9323	1.5315	0.6529	0.9464			1047		0.0113	0.6406	0.2387	0.0603	2.3462	0.3463	3.957	0.2527	0.6677
1048		0.0075	0.3578	0.1482	0.0642	62.9493	0.7342	2.3076	0.4334	0.9033			1048		0.006	0.3535	0.1329	0.0571	54.2592	0.5989	2.3291	0.4294	0.827
1049		0.0061	0.3403	0.146	0.0533	51.4418	0.6636	2.7387	0.3651	0.8859			1049		0.0705	1.315	0.3673	0.2445	14.353	0.5124	1.5023	0.6657	0.8627
1050		0.0013	0.1412	0.0585	0.0274	118.42	0.7943	2.135	0.4684	0.9057			1050		0.0007	0.0917	0.033	0.0273	77.5084	1	1.2104	0.8262	0.9474
1051		0.0069	0.3408	0.1202	0.0734	59.1154	0.7496	1.6387	0.6102	0.9026			1051		0.0094	0.4218	0.1702	0.0701	45.1301	0.6619	2.4293	0.4116	0.8561
1052		0.0078	0.3625	0.1199	0.083	88.3846	0.7477	1.4438	0.6926	0.8936			1052		0.0027	0.2329	0.0851	0.0397	14.7162	0.6143	2.146	0.466	0.8145
1053		3.903	24.237	3.1203	1.5926	61.9147	0.0835	1.9592	0.5104	0.7855			1053		0.0437	1.0159	0.4065	0.1369	14.4301	0.5324	2.9684	0.3369	0.8883
1054		1.7748	11.7607	3.6085	0.6262	66.3673	0.1612	5.7622	0.1735	0.8631			1054		0.1453	2.1585	0.5199	0.3558	19.5465	0.3919	1.4612	0.6844	0.8408
1055		0.0078	0.3625	0.1186	0.084	17.1817	0.7477	1.4116	0.7084	0.8739			1055		0.5288	5.8415	1.1272	0.5972	46.3148	0.1947	1.8873	0.5298	0.7126
1056		0.003	0.2256	0.0924	0.0412	62.2468	0.7386	2.2413	0.4462	0.8837			1056		0.0025	0.1979	0.0679	0.0477	143.121	0.8169	1.4229	0.7028	0.8661
1057		0.0008	0.1062	0.0426	0.0251	144.55	0.9359	1.6968	0.5893	0.9143			1057		0.2042	2.3757	0.8034	0.3236	79.3805	0.4547	2.4825	0.4028	0.8418
1058		0.1003	1.5381	0.5912	0.2161	49.4243	0.533	2.7357	0.3655	0.8736			1058		0.0013	0.1339	0.0523	0.0307	57.1464	0.8826	1.7054	0.5864	0.9231
1059		0.0179	0.8518	0.3007	0.0758	21.4935	0.31	3.9668	0.2521	0.6726			1059		0.0069	0.3583	0.1311	0.0668	92.5378	0.673	1.9625	0.5096	0.8562
1060		0.0012	0.1297	0.0544	0.027	96.3626	0.8629	2.0139	0.4965	0.9462			1060		0.0089	0.415	0.1546	0.0737	49.7973	0.6529	2.0986	0.4765	0.8409
1061		0.0263	1.0394	0.3318	0.1009	62.8818	0.3059	3.2884	0.3041	0.6875			1061		0.0017	0.1514	0.049	0.043	39.5223	0.9063	1.1392	0.8778	0.8936
1062		0.3505	3.1153	0.8114	0.5501	106.397	0.4539	1.475	0.678	0.8718			1062		0.0218	0.6884	0.2333	0.1189	52.528	0.5777	1.9618	0.5097	0.8426
1063		0.0138	0.5157	0.1933	0.0911	25.1837	0.6535	2.1207	0.4715	0.8541			1063		0.0151	0.6461	0.1956	0.0986	108.811	0.4558	1.985	0.5038	0.7235
1064		0.0011	0.1254	0.0501	0.028	92.0937	0.8803	1.7893	0.5589	0.9655			1064		0.0172	0.5597	0.1713	0.1278	71.6479	0.6896	1.3405	0.746	0.8833
1065		0.0124	0.5042	0.1686	0.0934	25.5377	0.611	1.8059	0.5537	0.8509			1065		0.012	0.427	0.162	0.0945	172.118	0.8283	1.715	0.5831	0.9405
1066		0.0049	0.2811	0.0956	0.0654	81.7035	0.7805	1.4623	0.6838	0.9056			1066		0.0153	0.5617	0.1907	0.102	179.317	0.6084	1.8708	0.5345	0.8386
1067		0.0368	1.0205	0.4146	0.1132	79.1084	0.4446	3.6634	0.273	0.8548			1067		0.0287	0.7975	0.3267	0.1118	125.002	0.5667	2.923	0.3421	0.8915
1068		1.1875	7.2818	2.3447	0.6448	64.5733	0.2814	3.636	0.275	0.8463			1068		0.0003	0.0597	0.0231	0.0173	0	1	1.3333	0.75	1
1069		0.1817	2.8739	0.9787	0.2364	26.5027	0.2764	4.1406	0.2415	0.8112			1069		0.0006	0.0815	0.0285	0.0258	134.999	1	1.1014	0.9079	0.9362
1070		0.0003	0.0597	0.0231	0.0173	0	1	1.3333	0.75	1			1070		0.0315	1.1271	0.4244	0.0945	35.8883	0.3115	4.4921	0.2226	0.7538
1071		0.0217	0.7156	0.2655	0.1041	31.7771	0.5326	2.5514	0.3919	0.8619			1071		0.021	0.8783	0.3161	0.0845	2.3573	0.3416	3.743	0.2672	0.7293
1072		0.5826	6.7132	1.3551	0.5474	43.9845	0.1625	2.4755	0.404	0.7348			1072		0.0018	0.1569	0.0628	0.0367	136.33	0.9244	1.7101	0.5847	0.9139
1073		0.0016	0.1442	0.0552	0.0363	168.054	0.952	1.5192	0.6582	0.9375			1073		0.0013	0.1339	0.051	0.0334	25.1058	0.9378	1.5273	0.6547	0.9273
1074		0.0024	0.1966	0.0772	0.0403	74.9481	0.7932	1.9177	0.5214	0.8986			1074		0.004	0.2406	0.0864	0.0592	92.74	0.8715	1.4603	0.6848	0.9563
1075		0.0044	0.2461	0.0839	0.0673	86.4994	0.9202	1.2454	0.803	0.9441			1075		0.0023	0.1749	0.0602	0.0494	47.4465	0.9594	1.217	0.8217	0.9622
1076		0.0009	0.1019	0.0344	0.0321	45	1	1.0707	0.9339	0.9565			1076		0.0141	0.5839	0.1903	0.0946	34.3684	0.5213	2.0111	0.4973	0.7299
1077		0.0029	0.2051	0.0791	0.0473	62.3887	0.8778	1.672	0.5981	0.918			1077		0.1078	2.5008	0.4565	0.3006	72.2863	0.2165	1.5189	0.6584	0.6233
1078		0.0114	0.4368	0.1621	0.0893	166.798	0.7486	1.8152	0.5509	0.9272			1078		0.0006	0.0875	0.0296	0.0271	45.0013	1	1.0913	0.9164	0.9796
1079		0.003	0.2214	0.0833	0.0465	93.3121	0.7806	1.7916	0.5582	0.9027			1079		0.0019	0.1991	0.0876	0.0275	37.5314	0.5988	3.1911	0.3134	0.7784
1080		0.0016	0.1442	0.0475	0.0422	77.4643	0.952	1.1268	0.8875	0.9231			1080		0.0063	0.3263	0.1259	0.0637	0.0283	0.7433	1.9769	0.5058	0.9108
1081		0.1178	1.4744	0.4064	0.369	169.196	0.6807	1.1013	0.908	0.9288			1081		0.0004	0.07	0.0231	0.0231	0	1	1	1	1
1082		0.0052	0.2793	0.1053	0.0625	47.4854	0.8326	1.6843	0.5937	0.9057			1082		0.0031	0.2419	0.0988	0.0402	177.671	0.6709	2.4552	0.4073	0.9119
1083		0.0016	0.1514	0.0525	0.0382	45.0009	0.8631	1.3724	0.7286	0.8889			1083		0.0027	0.2401	0.098	0.0348	174.704	0.5835	2.8165	0.355	0.8127
1084		0.0589	1.1166	0.4294	0.1748	55.5111	0.5941	2.4562	0.4071	0.8806			1084		0.0018	0.1587	0.0538	0.0429	56.8021	0.904	1.2544	0.7972	0.92
1085		0.0016	0.1424	0.0513	0.0398	44.2388	0.9919	1.2887	0.776	0.9104			1085		0.0025	0.1804	0.0571	0.0556	48.1378	0.9628	1.0259	0.9748	0.9268
1086		0.0034	0.2389	0.0939	0.0456	107.877	0.7398	2.0601	0.4854	0.8737			1086		0.1993	2.5903	0.6594	0.3849	136.773	0.3733	1.7134	0.5836	0.8361
1087		0.0512	1.2315	0.5086	0.128	45.1127	0.4238	3.972	0.2518	0.8454			1087		0.0188	0.6599	0.2524	0.0949	14.0617	0.543	2.6588	0.3761	0.852
1088		0.0022	0.2304	0.0943	0.0301	88.3612	0.5282	3.1275	0.3197	0.7981			1088		0.0169	0.5737	0.1847	0.1164	12.4694	0.6443	1.587	0.6301	0.8324
1089		0.0252	0.7636	0.2361	0.136	6.2326	0.5436	1.7364	0.5759	0.8151			1089		0.0004	0.07	0.0231	0.0231	0	1	1	1	1
1090		0.0025	0.2401	0.0855	0.0375	166.996	0.5491	2.2811	0.4384	0.75			1090		0.0118	0.5212	0.1478	0.102	32.37	0.5475	1.4486	0.6903	0.7933
1091		0.0141	0.6099	0.1912	0.0942	125.459	0.4779	2.0288	0.4929	0.8099			1091		0.0032	0.2359	0.0777	0.0525	81.3642	0.7232	1.4804	0.6755	0.8502
1092		0.0006	0.0815	0.0288	0.0244	141.047	1	1.182	0.846	0.913			1092		0.0033	0.2401	0.0903	0.0462	46.0192	0.715	1.9534	0.5119	0.8503
1093		0.1221	2.2652	0.6549	0.2374	74.9722	0.299	2.7587	0.3625	0.7475			1093		0.0131	0.508	0.1461	0.1146	2.8555	0.6404	1.2757	0.7839	0.8254
1094		0.042	0.8468	0.3065	0.1747	80.619	0.7368	1.7549	0.5698	0.9279			1094		0.0008	0.0959	0.0334	0.03	45.0013	1	1.116	0.896	0.9231
1095		0.0102	0.4193	0.1328	0.0977	87.2104	0.728	1.3595	0.7355	0.8518			1095		0.0103	0.6292	0.1571	0.0832	82.0244	0.3258	1.8893	0.5293	0.588
1096		0.5414	3.5747	0.8846	0.7792	159.766	0.5324	1.1353	0.8808	0.9041			1096		0.0075	0.3583	0.1269	0.0748	47.0693	0.7296	1.6973	0.5892	0.9161
1097		0.0259	0.9018	0.3395	0.097	87.3954	0.3999	3.4992	0.2858	0.7974			1097		0.0057	0.2896	0.0982	0.0742	168.284	0.8573	1.3241	0.7552	0.9237
1098		0.0004	0.064	0.0248	0.0188	135	1	1.319	0.7582	0.9333			1098		0.0014	0.1339	0.0456	0.0389	46.1459	0.9745	1.1717	0.8534	0.9298
1099		0.0005	0.0772	0.0284	0.0223	12.8205	1	1.2733	0.7854	0.9744			1099		0.0284	0.7963	0.2136	0.1693	112.143	0.5628	1.2614	0.7927	0.8234
1100		0.0021	0.1979	0.0848	0.0311	118.788	0.6653	2.7258	0.3669	0.8541			1100		0.0003	0.0597	0.0231	0.0173	90	1	1.3333	0.75	1
1101		0.0498	0.8873	0.2944	0.2153	159.868	0.7947	1.3671	0.7315	0.9373			1101		0.0707	1.2113	0.3748	0.2402	14.7613	0.6055	1.5601	0.641	0.8981
1102		0.0024	0.2154	0.0911	0.0338	119.89	0.6541	2.6973	0.3707	0.872			1102		0.0012	0.1237	0.0429	0.0366	94.9521	1	1.1721	0.8532	0.9307
1103		0.0003	0.0597	0.0231	0.0173	0	1	1.3333	0.75	1			1103		0.0027	0.2449	0.1032	0.0327	9.8818	0.5555	3.1559	0.3169	0.8112
1104		0.0009	0.1092	0.0434	0.0277	0	0.9959	1.5645	0.6392	0.9474			1104		0.4211	5.1616	1.0757	0.4985	32.676	0.1986	2.158	0.4634	0.7504
1105		0.0006	0.0785	0.0265	0.0265	0	1	1	1	0.913			1105		0.0149	0.6509	0.1817	0.1046	39.9128	0.4429	1.7365	0.5759	0.7244
1106		0.0177	0.8445	0.31	0.0728	58.0619	0.3121	4.2605	0.2347	0.6519			1106		0.0011	0.1134	0.0402	0.0341	143.549	1	1.1781	0.8489	0.9213
1107		0.0075	0.38	0.1322	0.0723	61.8241	0.6531	1.8297	0.5466	0.8437			1107		0.0256	0.833	0.2549	0.1281	15.0437	0.4643	1.99	0.5025	0.8108
1108		0.0284	0.6677	0.2146	0.1684	103.548	0.7998	1.2745	0.7846	0.9388			1108		0.0029	0.2039	0.071	0.0513	45.9359	0.8648	1.3859	0.7216	0.9198
1109		0.002	0.1792	0.0659	0.0391	136.667	0.7912	1.6855	0.5933	0.8851			1109		0.0102	0.377	0.1221	0.1064	129.643	0.9025	1.1476	0.8713	0.9442
1110		0.0011	0.1194	0.0426	0.033	1.041	0.971	1.2901	0.7751	0.9438			1110		0.0004	0.067	0.0239	0.021	45.0006	1	1.1366	0.8798	0.9677
1111		0.0046	0.2883	0.1156	0.0511	110.987	0.7021	2.2612	0.4422	0.8872			1111		0.0331	1.0292	0.2372	0.1779	72.9035	0.3933	1.3337	0.7498	0.6833
1112		0.0003	0.0597	0.0231	0.0173	90	1	1.3333	0.75	1			1112		0.0008	0.0989	0.0375	0.0267	94.694	1	1.405	0.7117	0.9231
1113		1.1581	9.8684	1.9848	0.7429	37.8462	0.1494	2.6717	0.3743	0.7288			1113		0.0294	0.8246	0.242	0.1548	134.832	0.5438	1.5631	0.6397	0.8114
1114		0.0584	1.1484	0.4328	0.172	86.8949	0.5569	2.5166	0.3974	0.8829			1114		0.0035	0.2299	0.0855	0.052	135.84	0.8301	1.6443	0.6082	0.8956
1115		0.0012	0.1237	0.041	0.0375	90	0.9918	1.0922	0.9156	0.92			1115		1.1364	9.8231	1.5456	0.9362	172.484	0.148	1.651	0.6057	0.7783
1116		0.1391	1.7652	0.6387	0.2772	47.4834	0.5608	2.3038	0.4341	0.9246			1116		0.0041	0.2449	0.0864	0.0611	163.919	0.869	1.4129	0.7077	0.9349
1117		0.0006	0.0875	0.0296	0.0271	45.0013	1	1.0913	0.9164	0.9796			1117		0.0008	0.1049	0.0391	0.0274	4.0815	0.9582	1.4284	0.7001	0.9552
1118		0.0284	0.7566	0.2953	0.1224	56.7888	0.6234	2.4115	0.4147	0.8891			1118		0.2091	3.6886	0.6656	0.4001	120.947	0.1932	1.6636	0.6011	0.7568
1119		0.0009	0.1062	0.0401	0.0283	30.1698	0.9944	1.4156	0.7064	0.9189			1119		0.0102	0.6419	0.1898	0.0687	111.198	0.3122	2.7652	0.3616	0.6489
1120		0.002	0.1701	0.0641	0.0407	145.65	0.8886	1.5749	0.635	0.8914			1120		0.0003	0.0597	0.0231	0.0173	90	1	1.3333	0.75	1
1121		0.029	0.7553	0.2505	0.1474	93.5126	0.6388	1.7	0.5882	0.8958			1121		0.0275	0.7004	0.2186	0.1604	37.7977	0.7053	1.3628	0.7338	0.8556
1122		0.002	0.1762	0.0695	0.0361	118.335	0.7971	1.9257	0.5193	0.8982			1122		0.0003	0.0597	0.0231	0.0173	0	1	1.3333	0.75	1
1123		0.0595	1.1523	0.4522	0.1677	115.781	0.5635	2.6971	0.3708	0.8652			1123		0.2391	2.4322	0.5815	0.5235	171.401	0.5079	1.1108	0.9003	0.8567
1124		1.4225	7.702	1.7197	1.0532	66.7654	0.3013	1.6329	0.6124	0.8793			1124		0.0008	0.0989	0.0385	0.0252	74.265	0.977	1.5264	0.6551	0.9206
1125		0.0013	0.1369	0.055	0.0298	9.4039	0.8619	1.8455	0.5419	0.9074			1125		0.0003	0.0597	0.0231	0.0173	0	1	1.3333	0.75	1
1126		0.0355	0.9387	0.3259	0.1385	101.103	0.5056	2.3524	0.4251	0.8309			1126		0.0084	0.5459	0.1629	0.0654	114.93	0.353	2.4891	0.4017	0.5913
1127		0.7327	5.7061	2.259	0.413	69.0831	0.2828	5.4696	0.1828	0.9118			1127		0.6199	6.8634	1.5207	0.519	58.4385	0.1654	2.9299	0.3413	0.6567
1128		0.0814	1.7108	0.6174	0.1679	66.9139	0.3496	3.6761	0.272	0.7784			1128		0.0169	0.6376	0.2137	0.1007	33.0363	0.5224	2.1223	0.4712	0.7816
1129		0.0101	0.4368	0.1812	0.071	63.698	0.6656	2.5512	0.392	0.9112			1129		0.0015	0.1484	0.0556	0.0348	132.361	0.8684	1.5977	0.6259	0.8855
1130		0.0006	0.0815	0.0285	0.0258	45	1	1.1014	0.9079	0.9362			1130		0.1827	3.0238	0.5434	0.4281	136.552	0.2511	1.2693	0.7878	0.7085
1131		0.1225	1.4764	0.4658	0.3349	100.351	0.7064	1.3909	0.7189	0.9344			1131		0.5286	6.1883	1.2778	0.5267	64.2049	0.1735	2.4258	0.4122	0.7011
1132		0.0008	0.1032	0.0436	0.0222	52.8448	0.8982	1.9603	0.5101	0.8923			1132		0.0004	0.07	0.0231	0.0231	0	1	1	1	1
1133		0.0475	0.8565	0.2764	0.2187	104.239	0.8132	1.2638	0.7913	0.9449			1133		0.0004	0.07	0.0231	0.0231	0	1	1	1	1
1134		0.0024	0.1774	0.0629	0.0483	167.993	0.9537	1.3008	0.7687	0.9146			1134		0.0974	1.6721	0.4317	0.2871	3.2545	0.4376	1.5036	0.6651	0.8028
1135		0.0044	0.2474	0.0895	0.0627	145.76	0.9055	1.427	0.7008	0.9282			1135		0.003	0.2444	0.1016	0.0375	134.287	0.6297	2.7093	0.3691	0.7917
1136		0.0172	0.5694	0.1977	0.1107	66.9606	0.6662	1.7865	0.5598	0.9199			1136		0.0225	0.6419	0.2237	0.1283	17.9211	0.6876	1.7435	0.5736	0.8962
1137		0.0003	0.0597	0.0231	0.0173	90	1	1.3333	0.75	1			1137		0.0045	0.2504	0.0843	0.0678	58.2442	0.8997	1.243	0.8045	0.9218
1138		0.0799	1.3308	0.4462	0.228	98.1275	0.5671	1.9566	0.5111	0.9117			1138		0.0009	0.1092	0.0413	0.0291	147.254	0.9959	1.4171	0.7057	0.9474
1139		0.0006	0.0815	0.0313	0.0224	45.0003	1	1.4	0.7143	0.9333			1139		0.0015	0.1412	0.0511	0.0366	28.1738	0.9267	1.398	0.7153	0.9106
1140		0.0324	0.7486	0.2975	0.1386	84.7239	0.7262	2.1461	0.466	0.946			1140		0.001	0.1164	0.0438	0.0298	103.567	0.9488	1.4709	0.6798	0.907
1141		0.0022	0.1762	0.0623	0.044	54.0245	0.8715	1.4159	0.7062	0.9162			1141		0.0005	0.0742	0.0274	0.022	90	1	1.2483	0.8011	0.9474
1142		0.0017	0.1617	0.0585	0.036	165.447	0.795	1.6235	0.616	0.869			1142		0.0272	1.0544	0.1967	0.176	25.2837	0.3073	1.1179	0.8945	0.7298
1143		0.0006	0.0875	0.034	0.0226	6.1612	0.9918	1.5027	0.6655	0.9787			1143		0.005	0.3528	0.1579	0.0402	104.06	0.5034	3.9282	0.2546	0.8352
1144		0.1337	1.9924	0.5367	0.3172	94.6581	0.4233	1.6918	0.5911	0.8046			1144		0.002	0.1762	0.0738	0.0349	6.1672	0.8184	2.114	0.473	0.9059
1145		0.1217	1.5494	0.466	0.3326	108.172	0.6371	1.4012	0.7137	0.8869			1145		0.0003	0.0597	0.0231	0.0173	90	1	1.3333	0.75	1
1146		0.0576	1.4659	0.4118	0.1782	6.7526	0.337	2.3104	0.4328	0.7629			1146		0.1116	2.4824	0.6162	0.2306	171.219	0.2276	2.672	0.3743	0.6515
1147		0.0292	0.7921	0.324	0.1149	106.066	0.5856	2.82	0.3546	0.8866			1147		0.0048	0.3451	0.1061	0.0577	97.5784	0.5069	1.8393	0.5437	0.7546
1148		0.6437	5.0873	1.0747	0.7626	87.1074	0.3125	1.4093	0.7096	0.8389			1148		0.0013	0.1369	0.0522	0.0326	118.531	0.8971	1.5995	0.6252	0.9273
1149		0.0364	0.9592	0.4188	0.1107	68.2342	0.4972	3.7846	0.2642	0.8765			1149		0.6208	6.0499	1.0438	0.7573	66.953	0.2131	1.3784	0.7255	0.7152
1150		0.125	2.1233	0.6532	0.2437	73.3405	0.3484	2.6804	0.3731	0.7917			1150		0.0012	0.1237	0.0469	0.0314	122.163	0.9487	1.4938	0.6695	0.9167
1151		0.003	0.2551	0.112	0.0343	77.5696	0.5827	3.2646	0.3063	0.8949			1151		0.0013	0.1442	0.0587	0.0279	94.1628	0.7775	2.1062	0.4748	0.8673
1152		0.0417	0.8947	0.3388	0.1566	55.3456	0.6542	2.1628	0.4624	0.9192			1152		0.8689	8.4548	1.7564	0.6299	20.7327	0.1527	2.7886	0.3586	0.7569
1153		0.0012	0.1297	0.0507	0.0296	102.366	0.8825	1.7106	0.5846	0.9184			1153		0.0004	0.067	0.0239	0.021	135	1	1.1366	0.8798	0.9677
1154		0.0077	0.3528	0.1254	0.0783	82.9521	0.7789	1.6016	0.6244	0.9289			1154		0.0007	0.0959	0.0399	0.0209	132.7	0.8957	1.9059	0.5247	0.8772
1155		0.0373	0.9085	0.3483	0.1365	70.4976	0.5686	2.5513	0.392	0.8839			1155		0.0056	0.2781	0.0904	0.0791	70.4406	0.9126	1.144	0.8741	0.9365
1156		0.0269	0.7263	0.2334	0.1469	75.8869	0.6414	1.589	0.6293	0.8593			1156		0.0078	0.3548	0.1369	0.0723	142.363	0.7755	1.8943	0.5279	0.8823
1157		0.0122	0.4452	0.1677	0.0927	142.88	0.7736	1.8096	0.5526	0.896			1157		0.0008	0.0977	0.0343	0.0282	168.83	1	1.2146	0.8233	0.9831
1158		0.0101	0.4525	0.1633	0.079	42.5235	0.6218	2.0668	0.4838	0.7951			1158		0.0006	0.0845	0.0278	0.0276	0	1	1.008	0.992	0.9583
1159		0.0595	1.7255	0.6931	0.1093	45.9436	0.2512	6.3388	0.1578	0.7306			1159		0.0004	0.067	0.0239	0.021	135	1	1.1366	0.8798	0.9677
1160		0.0011	0.1134	0.0377	0.0363	3.4765	1	1.0375	0.9638	0.9213			1160		0.0004	0.07	0.0231	0.0231	0	1	1	1	1
1161		0.0013	0.1659	0.0725	0.023	60.6815	0.5991	3.1479	0.3177	0.8			1161		0.0004	0.067	0.0239	0.021	135	1	1.1366	0.8798	0.9677
1162		0.0019	0.1617	0.0626	0.0379	67.337	0.896	1.6536	0.6047	0.9342			1162		0.0007	0.0887	0.0334	0.026	162.892	1	1.2833	0.7792	0.9286
1163		0.0174	0.6311	0.2562	0.0866	140.922	0.5498	2.9586	0.338	0.8305			1163		0.0054	0.3143	0.1217	0.0566	56.2201	0.6877	2.1517	0.4647	0.8477
1164		0.031	0.7318	0.2281	0.1733	87.642	0.7285	1.3161	0.7598	0.8962			1164		0.0053	0.2739	0.0968	0.0694	86.1177	0.8839	1.3942	0.7173	0.9415
1165		0.0066	0.3246	0.1245	0.0671	143.678	0.7827	1.8563	0.5387	0.9058			1165		0.0278	0.8658	0.2933	0.1206	34.2534	0.466	2.4313	0.4113	0.7543
1166		0.9375	6.2787	1.7887	0.6673	67.2725	0.2988	2.6804	0.3731	0.8475			1166		0.0003	0.0597	0.0231	0.0173	0	1	1.3333	0.75	1
1167		0.0148	0.5152	0.1561	0.1205	166.847	0.6995	1.2959	0.7716	0.8498			1167		0.0059	0.389	0.1206	0.0624	57.1398	0.4903	1.9336	0.5172	0.7329
1168		0.0192	0.6836	0.2629	0.0932	37.9652	0.5173	2.8214	0.3544	0.8459			1168		0.0362	0.85	0.2849	0.1619	145.459	0.6299	1.7596	0.5683	0.8967
1169		4.9496	23.5108	3.6765	1.7141	59.1632	0.1125	2.1448	0.4662	0.8204			1169		0.0129	0.453	0.1622	0.1013	43.875	0.7907	1.6008	0.6247	0.9389
1170		0.0014	0.1412	0.055	0.0334	12.9514	0.9102	1.6465	0.6074	0.9016			1170		0.0004	0.07	0.0231	0.0231	0	1	1	1	1
1171		0.0031	0.2214	0.0896	0.044	179.738	0.7941	2.0344	0.4915	0.9008			1171		0.1596	1.8297	0.5955	0.3412	3.2934	0.599	1.7454	0.5729	0.8994
1172		0.0007	0.0917	0.033	0.0273	77.5084	1	1.2104	0.8262	0.9474			1172		0.0005	0.0742	0.0286	0.021	156.891	1	1.362	0.7342	0.9474
1173		0.0182	0.5779	0.2019	0.1148	58.7844	0.6853	1.7585	0.5687	0.8869			1173		0.0015	0.1574	0.0637	0.0309	18.7666	0.7852	2.0607	0.4853	0.9147
1174		0.0004	0.064	0.0248	0.0188	45.0002	1	1.319	0.7582	0.9333			1174		0.0198	0.7958	0.1768	0.1429	28.447	0.3937	1.2367	0.8086	0.7571
1175		0.2486	2.8439	0.7303	0.4334	93.7472	0.3863	1.6849	0.5935	0.8116			1175		0.0058	0.3288	0.13	0.0568	152.482	0.6741	2.287	0.4373	0.8583
1176		0.0198	0.7004	0.2672	0.0944	60.1901	0.5076	2.829	0.3535	0.8189			1176		0.0009	0.1062	0.0397	0.0295	30.9072	1	1.3449	0.7436	0.9333
1177		0.3826	4.5286	1.5986	0.3048	82.2642	0.2345	5.2454	0.1906	0.8287			1177		0.0031	0.2401	0.0899	0.0443	118.406	0.6807	2.0308	0.4924	0.8264
1178		0.0007	0.0947	0.0335	0.0269	82.8093	0.9929	1.2464	0.8023	0.9474			1178		0.0018	0.1659	0.0659	0.0345	20.48	0.8148	1.9128	0.5228	0.8831
1179		0.0018	0.1557	0.0535	0.0437	64.7417	0.9528	1.2223	0.8181	0.915			1179		0.0012	0.1237	0.0444	0.0346	30.5576	0.9918	1.281	0.7806	0.92
1180		0.0006	0.0875	0.034	0.0226	96.1612	0.9918	1.5027	0.6655	0.9787			1180		0.0151	0.6914	0.149	0.1294	171.399	0.3981	1.1513	0.8686	0.6792
1181		0.0003	0.0597	0.0231	0.0173	90	1	1.3333	0.75	1			1181		0.0005	0.0772	0.0284	0.0223	167.179	1	1.2733	0.7854	0.9744
1182		0.0004	0.067	0.0239	0.021	45.0006	1	1.1366	0.8798	0.9677			1182		0.0014	0.1369	0.0501	0.036	22.6543	0.9499	1.3891	0.7199	0.9391
1183		0.0009	0.1134	0.0459	0.0262	47.1331	0.9227	1.7508	0.5712	0.9114			1183		0.0079	0.3565	0.1042	0.0965	62.9674	0.7809	1.0792	0.9266	0.884
1184		0.0006	0.0845	0.0278	0.0276	90	1	1.008	0.992	0.9583			1184		0.2697	2.5331	0.674	0.5095	95.4765	0.5282	1.3228	0.756	0.9027
1185		0.0099	0.5959	0.1661	0.0757	103.407	0.3492	2.1946	0.4557	0.6026			1185		0.0004	0.067	0.0239	0.021	135	1	1.1366	0.8798	0.9677
1186		0.002	0.1629	0.0536	0.0486	134.849	0.9693	1.1014	0.9079	0.9176			1186		0.0008	0.1019	0.0385	0.0269	10.1282	0.9838	1.4332	0.6977	0.9394
1187		0.0007	0.0989	0.0382	0.0245	133.314	0.9433	1.5618	0.6403	0.918			1187		0.0101	0.4073	0.1537	0.0839	23.6315	0.7675	1.8304	0.5463	0.918
1188		0.5835	5.9444	1.3075	0.5682	68.1417	0.2075	2.3013	0.4345	0.8344			1188		0.0003	0.0597	0.0231	0.0173	0	1	1.3333	0.75	1
1189		0.0007	0.0977	0.0397	0.0227	86.2027	0.9329	1.7437	0.5735	0.9818			1189		0.0915	1.756	0.5686	0.2048	144.087	0.3727	2.7763	0.3602	0.7557
1190		0.0279	0.7795	0.2167	0.1639	142.655	0.5769	1.3223	0.7562	0.8562			1190		1.7336	17.1666	1.8213	1.2119	169.125	0.0739	1.5028	0.6654	0.6777
1191		0.0007	0.0917	0.033	0.0273	102.492	1	1.2104	0.8262	0.9474			1191		0.0021	0.1659	0.0537	0.0498	144.927	0.9586	1.0769	0.9286	0.9302
1192		0.002	0.1732	0.0639	0.0408	22.5159	0.858	1.5657	0.6387	0.9017			1192		0.1133	2.4668	0.5605	0.2573	58.7983	0.2339	2.1786	0.459	0.7385
1193		0.0021	0.1762	0.0645	0.042	56.2821	0.8609	1.5364	0.6509	0.905			1193		0.0004	0.07	0.0231	0.0231	0	1	1	1	1
1194		0.001	0.1122	0.0396	0.0312	109.848	0.9695	1.2712	0.7866	0.9367			1194		0.0005	0.0772	0.0284	0.0223	102.82	1	1.2733	0.7854	0.9744
1195		0.0012	0.1442	0.0623	0.0252	70.6885	0.7458	2.4697	0.4049	0.8952			1195		0.0106	0.406	0.1294	0.104	68.1901	0.8062	1.244	0.8039	0.9138
1196		0.0019	0.1544	0.0544	0.0436	78.3825	0.982	1.2462	0.8024	0.953			1196		0.0663	1.6845	0.6081	0.1388	56.7939	0.2935	4.3823	0.2282	0.7137
1197		0.0018	0.1557	0.0559	0.0418	58.6776	0.9528	1.3368	0.7481	0.915			1197		0.0427	0.916	0.2548	0.2135	68.6602	0.64	1.1934	0.8379	0.8669
1198		0.0994	1.4479	0.487	0.26	106.893	0.5961	1.8735	0.5338	0.9157			1198		0.0023	0.2111	0.0926	0.031	159.443	0.6363	2.9831	0.3352	0.8113
1199		0.0017	0.1587	0.0514	0.0429	104.008	0.8647	1.1972	0.8353	0.8859			1199		0.0014	0.1442	0.0604	0.0304	168.852	0.8727	1.9878	0.5031	0.9322
1200		0.0014	0.1369	0.05	0.0368	160.764	0.9675	1.3593	0.7357	0.9565			1200		0.1185	2.2293	0.546	0.2762	34.055	0.2996	1.9766	0.5059	0.7478
1201		0.0278	0.6677	0.2034	0.1738	72.4865	0.7828	1.1703	0.8544	0.9338			1201		0.0103	0.4283	0.1488	0.0885	17.4517	0.7085	1.6816	0.5947	0.8669
1202		0.2508	2.2687	0.9531	0.3351	47.3487	0.6125	2.8439	0.3516	0.9496			1202		0.1321	3.0285	0.6358	0.2646	158.108	0.181	2.403	0.4161	0.5851
1203		0.0191	0.8108	0.3048	0.0799	60.2302	0.3657	3.8149	0.2621	0.7397			1203		0.0027	0.2111	0.0792	0.0426	69.1574	0.7472	1.8578	0.5383	0.8745
1204		0.5269	6.2992	1.3768	0.4873	33.365	0.1669	2.8255	0.3539	0.7539			1204		0.0281	0.9797	0.3445	0.1038	85.5714	0.3677	3.32	0.3012	0.7578
1205		0.1396	2.6831	1.0502	0.1692	88.161	0.2436	6.2059	0.1611	0.8177			1205		0.0021	0.1949	0.0836	0.0324	119.594	0.7034	2.5811	0.3874	0.8617
1206		0.0073	0.47	0.2102	0.044	63.556	0.4136	4.7729	0.2095	0.8147			1206		0.1076	1.7073	0.518	0.2645	21.4844	0.4639	1.9587	0.5105	0.8046
1207		0.0048	0.2751	0.0998	0.061	117.775	0.7932	1.6365	0.6111	0.8856			1207		0.0043	0.3408	0.1123	0.0485	169.643	0.4628	2.3168	0.4316	0.6878
1208		0.0012	0.1279	0.0538	0.0273	45.0003	0.8868	1.9715	0.5072	0.9167			1208		0.0004	0.07	0.0231	0.0231	0	1	1	1	1
1209		0.0195	0.7028	0.25	0.0994	58.0251	0.4967	2.5148	0.3976	0.8162			1209		0.0064	0.3301	0.1376	0.0593	142.029	0.7387	2.3213	0.4308	0.9208
1210		0.0006	0.0845	0.0308	0.0239	40.5833	1	1.2879	0.7765	0.9362			1210		0.004	0.2883	0.1098	0.0466	157.312	0.6069	2.3592	0.4239	0.7846
1211		0.0372	1.332	0.535	0.0886	68.6559	0.2636	6.0397	0.1656	0.7917			1211		0.0005	0.0772	0.0284	0.0223	102.82	1	1.2733	0.7854	0.9744
1212		1.6598	13.4818	2.3465	0.9007	56.9298	0.1148	2.6052	0.3838	0.6818			1212		0.1273	2.5723	0.6413	0.2527	59.6923	0.2417	2.538	0.394	0.7401
1213		0.0004	0.067	0.0239	0.021	45.0006	1	1.1366	0.8798	0.9677			1213		0.0009	0.1122	0.0437	0.0268	86.4037	0.9171	1.6318	0.6128	0.9333
1214		0.0007	0.0917	0.0354	0.0236	149.746	0.9805	1.4999	0.6667	0.9259			1214		0.0006	0.0845	0.0278	0.0276	0	1	1.008	0.992	0.9583
1215		1.729	7.4967	2.4128	0.9124	59.9323	0.3866	2.6444	0.3782	0.881			1215		0.0014	0.1339	0.0455	0.0397	37.467	0.9929	1.1475	0.8714	0.931
1216		0.0091	0.484	0.2091	0.0553	131.437	0.4872	3.7805	0.2645	0.8019			1216		0.0008	0.1062	0.0425	0.0236	53.0747	0.8774	1.7984	0.556	0.8824
1217		3.6362	20.109	3.7195	1.2447	80.1469	0.113	2.9882	0.3346	0.7645			1217		0.0359	0.9567	0.2748	0.1663	119.001	0.4929	1.6521	0.6053	0.7541
1218		0.0245	0.7878	0.1971	0.1583	100.49	0.4963	1.2449	0.8033	0.7875			1218		0.0003	0.0597	0.0231	0.0173	90	1	1.3333	0.75	1
1219		0.001	0.1207	0.048	0.0272	54.3369	0.8832	1.7673	0.5658	0.8966			1219		0.0086	0.394	0.1267	0.0868	121.85	0.6989	1.4594	0.6852	0.8266
1220		0.0013	0.1339	0.0483	0.0346	18.0878	0.9194	1.396	0.7164	0.9091			1220		0.0071	0.3323	0.1335	0.0673	81.1493	0.8033	1.9841	0.504	0.9539
1221		0.0008	0.1019	0.0385	0.0269	10.1282	0.9838	1.4332	0.6977	0.9394			1221		0.0034	0.2329	0.0854	0.0501	157.282	0.7785	1.7058	0.5862	0.8797
1222		0.0114	0.4078	0.1342	0.1086	74.9137	0.8648	1.2362	0.8089	0.9386			1222		0.0017	0.1527	0.0566	0.0384	39.1509	0.9199	1.4753	0.6778	0.8966
1223		0.607	6.1853	1.2493	0.6186	96.0928	0.1994	2.0197	0.4951	0.7712			1223		0.0055	0.3493	0.1135	0.0618	151.187	0.5676	1.8367	0.5445	0.785
1224		0.0092	0.3838	0.1219	0.0959	47.6017	0.7838	1.2714	0.7866	0.875			1224		0.0797	1.5786	0.4162	0.2438	9.3399	0.4019	1.707	0.5858	0.8282
1225		0.0116	0.4458	0.1551	0.0952	93.8018	0.7336	1.6289	0.6139	0.9113			1225		0.0061	0.3306	0.1214	0.0639	45.5266	0.7002	1.8998	0.5264	0.8545
1226		1.7857	12.5601	2.4789	0.9172	65.8709	0.1422	2.7027	0.37	0.7532			1226		0.0032	0.2534	0.093	0.0435	13.2971	0.6217	2.1375	0.4678	0.7908
1227		0.0206	0.6189	0.2363	0.111	109.263	0.6759	2.1282	0.4699	0.88			1227		0.0016	0.1442	0.0509	0.04	31.121	0.9679	1.2732	0.7854	0.9457
1228		0.0272	0.7836	0.2717	0.1273	79.6039	0.5559	2.134	0.4686	0.8794			1228		0.0238	0.8445	0.214	0.1415	25.0859	0.4189	1.512	0.6614	0.7196
1229		0.0023	0.1936	0.0671	0.0438	118.255	0.774	1.5329	0.6524	0.8544			1229		0.3244	3.7004	0.7737	0.5339	157.656	0.2977	1.4491	0.6901	0.7918
1230		0.0072	0.3698	0.1142	0.0802	66.4449	0.6608	1.4246	0.7019	0.8328			1230		0.0014	0.1339	0.048	0.0376	176.625	0.9929	1.2783	0.7823	0.9391
1231		0.2128	2.1221	0.6435	0.4211	67.8398	0.5939	1.5283	0.6543	0.9031			1231		0.0031	0.2201	0.0745	0.0529	179.775	0.8031	1.4091	0.7097	0.9147
1232		0.0676	1.1301	0.4382	0.1965	52.7705	0.6655	2.2303	0.4484	0.9378			1232		0.0008	0.1019	0.0403	0.024	68.5661	0.9203	1.6782	0.5959	0.9206
1233		0.0837	1.5581	0.4797	0.2223	46.2771	0.4335	2.1578	0.4634	0.8595			1233		0.0012	0.1207	0.0475	0.031	10.3678	0.9964	1.5344	0.6517	0.9167
1234		0.0078	0.4482	0.1528	0.0654	169.816	0.4908	2.3375	0.4278	0.7475			1234		0.0036	0.2256	0.083	0.0552	31.5344	0.8876	1.504	0.6649	0.9288
1235		0.0004	0.067	0.0239	0.021	45.0006	1	1.1366	0.8798	0.9677			1235		0.0014	0.1339	0.05	0.0347	15.9913	0.9562	1.4394	0.6947	0.9204
1236		0.0974	2.042	0.8564	0.1448	96.0053	0.2934	5.9158	0.169	0.8641			1236		0.0263	0.8663	0.2598	0.1288	90.3125	0.4399	2.0174	0.4957	0.7778
1237		0.0015	0.1472	0.0546	0.0349	96.5824	0.8679	1.5669	0.6382	0.912			1237		0.0067	0.3571	0.1248	0.068	56.0855	0.657	1.8341	0.5452	0.8509
1238		0.0265	0.7476	0.2915	0.1158	44.7144	0.596	2.5182	0.3971	0.8903			1238		0.0341	1.0569	0.3287	0.132	93.5172	0.3835	2.4895	0.4017	0.6819
1239		0.0019	0.1629	0.0626	0.039	55.4354	0.9072	1.6047	0.6232	0.9182			1239		0.0075	0.4325	0.1407	0.0675	36.5993	0.5007	2.0846	0.4797	0.7091
1240		0.0331	1.0774	0.2885	0.1463	91.1877	0.3588	1.9726	0.507	0.7371			1240		0.0004	0.067	0.0239	0.021	45.0006	1	1.1366	0.8798	0.9677
1241		0.0267	0.9972	0.326	0.1045	71.475	0.338	3.1203	0.3205	0.7515			1241		0.001	0.1092	0.039	0.0317	114.053	1	1.2305	0.8127	0.9487
1242		0.0924	1.7817	0.6097	0.193	45.7539	0.3658	3.1598	0.3165	0.8293			1242		0.4927	7.3356	1.1825	0.5305	91.6697	0.1151	2.2291	0.4486	0.5646
1243		0.0392	1.1244	0.4361	0.1145	92.353	0.39	3.8076	0.2626	0.8299			1243		0.0076	0.3306	0.1137	0.0853	88.0284	0.8752	1.333	0.7502	0.9355
1244		0.002	0.1744	0.0705	0.0365	48.0352	0.835	1.933	0.5173	0.8953			1244		0.0006	0.0845	0.0304	0.0253	45.0006	1	1.2023	0.8318	0.9583
1245		0.0106	0.3885	0.1315	0.1029	85.9892	0.8848	1.2771	0.783	0.9408			1245		0.0008	0.1049	0.0393	0.0263	95.9069	0.9283	1.4932	0.6697	0.9394
1246		0.0018	0.1557	0.0598	0.0385	159.401	0.9392	1.5522	0.6442	0.9139			1246		0.0003	0.0597	0.0231	0.0173	90	1	1.3333	0.75	1
1247		0.2528	3.4026	1.095	0.2939	42.6042	0.2744	3.726	0.2684	0.7053			1247		0.0168	0.6564	0.222	0.0963	141.276	0.4899	2.3047	0.4339	0.7167
1248		0.0054	0.2823	0.0959	0.0714	99.0517	0.8481	1.3435	0.7443	0.9111			1248		0.0074	0.4548	0.1928	0.0491	12.86	0.4513	3.9296	0.2545	0.8144
1249		0.0022	0.1689	0.0564	0.0504	144.089	0.9826	1.1188	0.8938	0.9444			1249		0.0116	0.4452	0.1554	0.0953	168.654	0.737	1.631	0.6131	0.8842
1250		0.066	1.1419	0.3801	0.2212	86.5727	0.6364	1.718	0.5821	0.9045			1250		0.0042	0.2576	0.0993	0.0535	152.726	0.7902	1.8564	0.5387	0.8983
1251		0.7133	6.1231	1.4018	0.6479	101.615	0.2391	2.1636	0.4622	0.7802			1251		0.0043	0.2769	0.1106	0.0492	21.8736	0.7014	2.246	0.4452	0.8932
1252		0.0274	0.809	0.3064	0.114	46.9872	0.5265	2.6888	0.3719	0.8193			1252		1.2739	7.1894	1.6749	0.9685	122.27	0.3097	1.7294	0.5782	0.8769
1253		1.5536	8.598	1.8289	1.0816	47.0459	0.2641	1.6909	0.5914	0.8022			1253		0.0038	0.2981	0.1045	0.0457	32.4531	0.5308	2.2861	0.4374	0.7132
1254		0.572	4.8462	1.1176	0.6517	86.5248	0.3061	1.715	0.5831	0.8342			1254		0.0004	0.067	0.0239	0.021	45.0006	1	1.1366	0.8798	0.9677
1255		0.0063	0.3131	0.11	0.0726	110.268	0.8042	1.5162	0.6595	0.9087			1255		0.0083	0.3565	0.1377	0.0767	55.179	0.8198	1.7961	0.5568	0.9377
1256		0.0005	0.0772	0.0284	0.0223	102.82	1	1.2733	0.7854	0.9744			1256		0.0816	1.6883	0.4243	0.245	27.6194	0.3599	1.7318	0.5774	0.7656
1257		0.006	0.3318	0.1328	0.0571	48.7436	0.68	2.3257	0.43	0.9062			1257		0.0021	0.2154	0.0915	0.0292	61.5287	0.5688	3.135	0.319	0.7512
1258		0.0064	0.4742	0.1958	0.0418	51.3639	0.3593	4.6818	0.2136	0.697			1258		0.0066	0.2998	0.1041	0.0809	8.4149	0.9245	1.2877	0.7766	0.9385
1259		0.057	1.0232	0.3546	0.2046	67.135	0.6839	1.7337	0.5768	0.9322			1259		0.0004	0.067	0.0239	0.021	45.0006	1	1.1366	0.8798	0.9677
1260		0.0015	0.1762	0.0772	0.0251	68.1311	0.6165	3.0722	0.3255	0.8227			1260		0.0294	0.7468	0.2694	0.1392	130.52	0.6634	1.9357	0.5166	0.8887
1261		0.0024	0.1876	0.0708	0.0435	78.5436	0.8618	1.6282	0.6142	0.9064			1261		0.0024	0.2154	0.0877	0.0343	30.1848	0.6399	2.5561	0.3912	0.8219
1262		0.0004	0.07	0.0231	0.0231	0	1	1	1	1			1262		0.0007	0.0947	0.0344	0.0272	20.5045	1	1.2659	0.79	0.9655
1263		0.0234	0.7016	0.2517	0.1185	83.6305	0.5983	2.1239	0.4708	0.8587			1263		0.0007	0.0917	0.0334	0.026	17.1079	1	1.2833	0.7792	0.9286
1264		0.0262	0.8678	0.3778	0.0884	95.0376	0.4379	4.2713	0.2341	0.8662			1264		0.0064	0.3378	0.1307	0.0626	16.7522	0.708	2.086	0.4794	0.9108
1265		0.016	0.6111	0.2184	0.0935	73.494	0.5395	2.337	0.4279	0.8347			1265		0.005	0.3293	0.0876	0.0732	165.049	0.5839	1.1958	0.8363	0.7485
1266		0.0461	1.1291	0.2913	0.2017	125.08	0.4547	1.4443	0.6924	0.7803			1266		0.0014	0.1412	0.0551	0.0321	158.462	0.8771	1.7141	0.5834	0.8983
1267		0.0142	0.7078	0.3228	0.0559	55.337	0.3555	5.7729	0.1732	0.7976			1267		0.0005	0.0742	0.0274	0.022	90	1	1.2483	0.8011	0.9474
1268		0.0104	0.418	0.1522	0.0867	80.7058	0.7455	1.7543	0.57	0.9122			1268		0.0009	0.1092	0.0418	0.028	121.771	0.9682	1.4908	0.6708	0.9333
1269		0.0052	0.3246	0.1285	0.0518	66.7715	0.623	2.4817	0.403	0.869			1269		0.0542	1.2813	0.4626	0.1492	32.8343	0.4148	3.1009	0.3225	0.7506
1270		0.1858	2.845	1.1457	0.2065	53.6449	0.2885	5.5473	0.1803	0.8801			1270		0.0635	2.3307	0.3698	0.2185	140.229	0.1468	1.6925	0.5908	0.5484
1271		0.0701	1.3523	0.5292	0.1687	82.5915	0.4819	3.1371	0.3188	0.9121			1271		0.0021	0.1732	0.0568	0.047	53.9034	0.88	1.2089	0.8272	0.8939
1272		0.0021	0.1834	0.0689	0.0393	69.6826	0.7942	1.7537	0.5702	0.871			1272		0.0122	0.5954	0.1956	0.0796	150.391	0.4335	2.456	0.4072	0.7559
1273		0.0568	1.0799	0.4063	0.1779	75.3004	0.6117	2.2836	0.4379	0.91			1273		0.0055	0.3361	0.1175	0.06	28.7557	0.6162	1.9571	0.511	0.8323
1274		0.0455	1.1027	0.4552	0.1271	74.5239	0.4698	3.5808	0.2793	0.8926			1274		0.0014	0.1339	0.048	0.0376	166.758	0.9929	1.2763	0.7835	0.9391
1275		0.197	2.3845	0.6848	0.3663	93.4771	0.4354	1.8695	0.5349	0.8638			1275		0.8808	11.6804	1.3305	0.8429	70.5629	0.0811	1.5783	0.6336	0.598
1276		0.0015	0.1502	0.0608	0.0324	82.6917	0.8628	1.8744	0.5335	0.9516			1276		0.0008	0.1019	0.0347	0.0308	128.218	1	1.1284	0.8862	0.9412
1277		0.0008	0.1019	0.0398	0.0252	70.5766	0.952	1.5797	0.633	0.9375			1277		0.0098	0.4725	0.1345	0.0932	5.3674	0.554	1.444	0.6925	0.7804
1278		0.2261	2.7192	1.0164	0.2832	48.4717	0.3842	3.589	0.2786	0.8631			1278		0.0005	0.0742	0.0286	0.021	66.8906	1	1.362	0.7342	0.9474
1279		0.2419	3.6546	0.7658	0.4022	61.6703	0.2276	1.9039	0.5252	0.7537			1279		0.0018	0.1599	0.0654	0.0352	125.407	0.89	1.856	0.5388	0.9139
1280		0.001	0.1122	0.041	0.0301	28.8101	0.9695	1.3622	0.7341	0.9487			1280		0.0057	0.3276	0.1034	0.0708	13.5868	0.6731	1.4608	0.6846	0.8295
1281		0.0362	0.7981	0.2413	0.1909	48.2727	0.7141	1.264	0.7911	0.8882			1281		0.3073	4.6984	0.8151	0.4801	15.2552	0.1749	1.6978	0.589	0.6913
1282		0.0021	0.1719	0.0647	0.0408	83.7894	0.8816	1.5879	0.6297	0.9186			1282		0.037	0.973	0.337	0.1396	175.131	0.4905	2.4138	0.4143	0.851
1283		0.5548	4.951	0.9343	0.756	1.3237	0.2844	1.2358	0.8092	0.8017			1283		0.0006	0.0785	0.0265	0.0265	0	1	1	1	0.913
1284		0.0034	0.2576	0.109	0.0392	61.7458	0.6361	2.7764	0.3602	0.8312			1284		0.0154	0.5357	0.1765	0.1109	129.308	0.6735	1.5909	0.6286	0.8574
1285		0.0015	0.1472	0.0607	0.0308	95.5362	0.8527	1.9666	0.5085	0.9256			1285		0.001	0.1207	0.0506	0.0244	126.331	0.8379	2.0733	0.4823	0.881
1286		0.0007	0.0917	0.0334	0.026	72.8921	1	1.2833	0.7792	0.9286			1286		0.0465	1.3223	0.4138	0.1431	17.0847	0.3343	2.8911	0.3459	0.7458
1287		0.1295	2.4523	1.0954	0.1505	55.2288	0.2705	7.2787	0.1374	0.8635			1287		0.1262	1.6738	0.5196	0.3092	93.3565	0.566	1.6803	0.5951	0.8689
1288		0.0003	0.0597	0.0231	0.0173	0	1	1.3333	0.75	1			1288		0.0068	0.3481	0.119	0.0733	171.399	0.7105	1.6236	0.6159	0.8847
1289		0.0228	0.6164	0.1884	0.1543	106.189	0.7551	1.2208	0.8192	0.9139			1289		0.0009	0.1062	0.0397	0.0295	149.093	1	1.3449	0.7436	0.9333
1290		0.0094	0.4657	0.1735	0.0689	45.3109	0.5443	2.5168	0.3973	0.78			1290		0.5591	4.9013	1.1662	0.6104	177.808	0.2925	1.9105	0.5234	0.8263
1291		0.0015	0.1382	0.0455	0.0411	90	0.9674	1.1074	0.903	0.9032			1291		0.0105	0.5025	0.208	0.0643	172.861	0.5225	3.2358	0.309	0.8172
1292		0.0098	0.412	0.1547	0.0808	63.3086	0.7266	1.9157	0.522	0.8831			1292		0.0003	0.0597	0.0231	0.0173	90	1	1.3333	0.75	1
1293		0.0017	0.1629	0.0628	0.0351	132.154	0.8202	1.7864	0.5598	0.8684			1293		0.006	0.3361	0.1141	0.0665	137.534	0.6629	1.7159	0.5828	0.8064
1294		0.0015	0.1412	0.0538	0.036	170.209	0.9598	1.4921	0.6702	0.928			1294		0.0095	0.365	0.1201	0.1005	76.5963	0.8935	1.1955	0.8365	0.934
1295		0.0075	0.3843	0.1242	0.077	113.571	0.6387	1.6135	0.6198	0.8125			1295		0.0013	0.1327	0.0511	0.0314	104.66	0.8992	1.6261	0.615	0.9505
1296		0.0116	0.479	0.1555	0.095	93.7571	0.6354	1.637	0.6109	0.8285			1296		0.0008	0.1019	0.0374	0.0277	42.6823	0.9838	1.3499	0.7408	0.9394
1297		0.0017	0.1484	0.0556	0.0379	19.8905	0.9433	1.4688	0.6809	0.913			1297		0.0304	0.9785	0.2633	0.147	43.3426	0.3989	1.7915	0.5582	0.7096
1298		0.0019	0.1659	0.062	0.0399	61.226	0.8867	1.5559	0.6427	0.9193			1298		0.0013	0.1412	0.0546	0.0312	16.0975	0.844	1.7475	0.5722	0.8793
1299		0.0086	0.4308	0.1703	0.0645	160.916	0.5848	2.6389	0.379	0.8447			1299		0.0005	0.0742	0.0286	0.021	66.8906	1	1.362	0.7342	0.9474
1300		0.0006	0.0887	0.0362	0.0212	152.341	0.9642	1.7095	0.585	0.8846			1300		0.0004	0.07	0.0231	0.0231	0	1	1	1	1
1301		0.0106	0.6451	0.2776	0.0484	53.0395	0.3186	5.7356	0.1744	0.7159			1301		0.0007	0.0917	0.033	0.0273	102.492	1	1.2104	0.8262	0.9474
1302		0.0178	0.5724	0.1867	0.1217	64.6291	0.6844	1.5334	0.6522	0.886			1302		0.0699	1.9364	0.3323	0.2678	15.5308	0.2342	1.2413	0.8056	0.6752
1303		0.0084	0.3963	0.1552	0.0687	76.44	0.6699	2.2602	0.4424	0.8986			1303		0.0007	0.0917	0.033	0.0273	167.508	1	1.2104	0.8262	0.9474
1304		0.0009	0.1062	0.0375	0.0312	64.7484	1	1.2011	0.8326	0.9211			1304		0.0007	0.0917	0.033	0.0273	12.4916	1	1.2104	0.8262	0.9474
1305		0.0086	0.415	0.1654	0.0658	76.5798	0.6242	2.5128	0.398	0.8895			1305		0.0006	0.0845	0.033	0.0213	175.552	0.971	1.5477	0.6461	0.9333
1306		0.0004	0.067	0.0239	0.021	45.0006	1	1.1366	0.8798	0.9677			1306		0.0004	0.07	0.0231	0.0231	0	1	1	1	1
1307		0.3115	3.1873	1.0869	0.3649	108.741	0.3853	2.9785	0.3357	0.86			1307		0.0018	0.1514	0.0537	0.0429	93.4874	0.9926	1.2527	0.7983	0.9388
1308		0.0011	0.1339	0.0539	0.026	29.0505	0.7723	2.0722	0.4826	0.866			1308		0.0062	0.3016	0.1005	0.0781	106.132	0.8521	1.2859	0.7777	0.9216
1309		0.0025	0.1906	0.066	0.0486	95.7231	0.8711	1.3596	0.7355	0.9057			1309		0.0012	0.1207	0.0425	0.0354	71.4765	1	1.2015	0.8323	0.9184
1310		0.0006	0.0875	0.034	0.0226	173.839	0.9918	1.5027	0.6655	0.9787			1310		0.0031	0.2618	0.1019	0.039	27.0515	0.5724	2.6138	0.3826	0.7881
1311		0.0837	1.7727	0.6258	0.1703	36.0337	0.3347	3.6748	0.2721	0.8043			1311		0.0629	2.0101	0.3388	0.2362	104.942	0.1955	1.4341	0.6973	0.6112
1312		0.0009	0.1134	0.0481	0.0229	120.977	0.8458	2.096	0.4771	0.88			1312		0.0014	0.1412	0.0559	0.0317	67.5222	0.8771	1.7655	0.5664	0.9138
1313		0.0214	0.6442	0.2525	0.1081	87.3139	0.6494	2.3354	0.4282	0.9028			1313		0.0136	0.7293	0.1888	0.0921	13.489	0.3224	2.0507	0.4876	0.6784
1314		0.0527	1.5196	0.4344	0.1545	76.42	0.2869	2.8113	0.3557	0.693			1314		1.1588	8.994	1.5474	0.9535	59.4139	0.18	1.6228	0.6162	0.8284
1315		0.2509	2.9788	0.876	0.3646	57.226	0.3553	2.4025	0.4162	0.8162			1315		0.0023	0.1719	0.056	0.0514	56.2809	0.9598	1.0894	0.918	0.9451
1316		0.0354	1.1196	0.383	0.1177	104.927	0.3549	3.2549	0.3072	0.681			1316		0.0031	0.2244	0.0778	0.0516	164.307	0.7861	1.5078	0.6632	0.8889
1317		0.0014	0.1412	0.0545	0.0331	33.0442	0.8936	1.6465	0.6074	0.9076			1317		0.0013	0.1309	0.0508	0.0322	152.934	0.9428	1.576	0.6345	0.9159
1318		0.0021	0.1864	0.0578	0.0457	6.7568	0.7499	1.2649	0.7906	0.8587			1318		0.0924	1.7023	0.36	0.3269	35.272	0.4008	1.1012	0.9081	0.8238
1319		0.0016	0.1659	0.068	0.0305	64.2948	0.7429	2.2342	0.4476	0.8732			1319		0.0268	0.7244	0.2377	0.1434	153.269	0.6411	1.657	0.6035	0.8528
1320		0.0066	0.3186	0.1059	0.0799	143.324	0.8222	1.3256	0.7544	0.8877			1320		0.0024	0.1804	0.0623	0.0488	100.094	0.9222	1.2776	0.7827	0.9146
1321		0.0014	0.1412	0.0541	0.0327	57.4178	0.8771	1.6548	0.6043	0.906			1321		0.013	0.5557	0.1586	0.1041	165.601	0.5276	1.5232	0.6565	0.7502
1322		0.0005	0.0742	0.0274	0.022	90	1	1.2483	0.8011	0.9474			1322		0.0407	0.9562	0.3372	0.1538	61.2682	0.5598	2.192	0.4562	0.836
1323		0.0003	0.0597	0.0231	0.0173	90	1	1.3333	0.75	1			1323		0.0115	0.5182	0.163	0.0902	45.295	0.5404	1.807	0.5534	0.7666
1324		0.0686	1.5596	0.5761	0.1515	56.7866	0.3542	3.8024	0.263	0.7559			1324		0.2375	2.8999	0.6124	0.4937	125.962	0.3548	1.2404	0.8062	0.8088
1325		0.1708	3.7951	0.8493	0.2561	81.4577	0.149	3.3161	0.3016	0.5842			1325		0.0166	0.7161	0.1706	0.124	126.428	0.4071	1.3761	0.7267	0.7061
1326		0.6919	5.4084	1.1992	0.7347	47.1977	0.2973	1.6323	0.6126	0.8851			1326		0.1627	1.7917	0.5516	0.3757	46.8891	0.637	1.4682	0.6811	0.9198
1327		0.0018	0.1544	0.0537	0.0423	165.232	0.9405	1.269	0.788	0.9444			1327		0.0005	0.0742	0.0286	0.021	156.891	1	1.362	0.7342	0.9474
1328		0.0003	0.0597	0.0231	0.0173	0	1	1.3333	0.75	1			1328		0.0846	1.3175	0.4191	0.2569	147.233	0.6122	1.6313	0.613	0.88
1329		0.002	0.1701	0.0685	0.0381	152.744	0.8886	1.7981	0.5561	0.907			1329		0.0893	2.1953	0.4352	0.2611	42.6947	0.2327	1.6666	0.6	0.6497
1330		0.0017	0.1749	0.0701	0.031	81.7907	0.7007	2.2592	0.4426	0.8609			1330		0.0004	0.067	0.0239	0.021	45.0006	1	1.1366	0.8798	0.9677
1331		0.0268	0.856	0.2228	0.1534	105.148	0.4604	1.4521	0.6886	0.8458			1331		0.0285	0.7251	0.2115	0.1714	177.752	0.6806	1.2336	0.8106	0.8701
1332		0.0008	0.0989	0.0335	0.0299	30.9638	1	1.1223	0.891	0.9091			1332		0.0013	0.1502	0.0674	0.0248	175.907	0.7312	2.7193	0.3677	0.9091
1333		0.0117	0.5417	0.1985	0.0747	91.3899	0.499	2.6561	0.3765	0.7893			1333		0.0239	0.7741	0.2864	0.106	60.9247	0.5003	2.701	0.3702	0.8332
1334		0.4865	4.9554	0.9099	0.6808	28.4352	0.249	1.3365	0.7482	0.8299			1334		0.013	0.6044	0.1904	0.0872	40.3293	0.4487	2.1831	0.4581	0.7245
1335		0.0007	0.0917	0.033	0.0273	102.492	1	1.2104	0.8262	0.9474			1335		0.0003	0.0597	0.0231	0.0173	0	1	1.3333	0.75	1
1336		0.0012	0.1267	0.0488	0.0322	82.5507	0.9659	1.5164	0.6594	0.94			1336		0.0023	0.1749	0.0595	0.0494	178.079	0.9487	1.2046	0.8302	0.9617
1337		0.0033	0.2129	0.0711	0.0597	5.921	0.9241	1.1916	0.8392	0.9621			1337		0.0005	0.0772	0.0284	0.0223	77.1795	1	1.2733	0.7854	0.9744
1338		0.0094	0.4018	0.149	0.0805	72.2222	0.7335	1.8504	0.5404	0.9135			1338		0.0021	0.1966	0.0697	0.0379	43.7714	0.6738	1.8419	0.5429	0.802
1339		0.0114	0.4723	0.1716	0.0847	102.963	0.6433	2.0264	0.4935	0.8496			1339		0.0008	0.1019	0.0382	0.0262	174.532	0.952	1.4564	0.6866	0.9231
1340		0.0014	0.1309	0.0445	0.039	55.0563	1	1.1418	0.8758	0.9204			1340		0.0102	0.4807	0.158	0.0823	56.9735	0.5551	1.9208	0.5206	0.7819
1341		0.3344	3.4763	0.7797	0.5461	64.9526	0.3477	1.4276	0.7005	0.7723			1341		0.2016	2.6123	0.5536	0.4635	105.295	0.3712	1.1944	0.8372	0.7697
1342		0.006	0.395	0.1729	0.0441	74.2952	0.4818	3.9239	0.2548	0.7986			1342		0.0004	0.07	0.0231	0.0231	0	1	1	1	1
1343		0.001	0.1164	0.043	0.0311	173.176	0.9731	1.3828	0.7232	0.9195			1343		0.0007	0.0947	0.0335	0.0269	172.809	0.9929	1.2464	0.8023	0.9474
1344		0.0007	0.1177	0.0527	0.0178	37.6206	0.6668	2.9664	0.3371	0.7568			1344		0.0011	0.1369	0.0595	0.0241	172.931	0.7564	2.4671	0.4053	0.9053
1345		0.0152	0.4972	0.17	0.1138	142.461	0.7724	1.4941	0.6693	0.9147			1345		0.0053	0.3198	0.1121	0.0602	134.915	0.6514	1.8627	0.5368	0.7968
1346		0.0012	0.1194	0.041	0.0358	135.914	1	1.1449	0.8734	0.9565			1346		0.0019	0.1774	0.0754	0.0328	45.9257	0.7755	2.2964	0.4355	0.897
1347		0.0007	0.0989	0.0402	0.0233	64.9993	0.9433	1.7249	0.5797	0.918			1347		0.0169	0.6014	0.1834	0.1173	143.473	0.5872	1.5634	0.6396	0.8402
1348		0.0017	0.1527	0.0595	0.036	67.049	0.9057	1.6536	0.6047	0.9014			1348		0.0122	0.47	0.1825	0.085	71.8897	0.6928	2.1485	0.4654	0.8915
1349		0.0018	0.1527	0.0519	0.0438	27.0488	0.9623	1.1838	0.8447	0.9007			1349		0.0022	0.1919	0.0833	0.0333	43.7167	0.7434	2.4991	0.4002	0.9022
1350		0.0003	0.0597	0.0231	0.0173	90	1	1.3333	0.75	1			1350		0.0016	0.1454	0.0569	0.0352	139.931	0.9358	1.6164	0.6186	0.916
1351		0.0003	0.0597	0.0231	0.0173	90	1	1.3333	0.75	1			1351		0.0109	0.4995	0.1811	0.0766	11.5643	0.5486	2.3658	0.4227	0.8169
1352		0.0016	0.1442	0.054	0.0378	78.88	0.9679	1.4295	0.6996	0.9531			1352		0.0012	0.1267	0.0503	0.0292	106.762	0.9042	1.7186	0.5819	0.9167
1353		0.059	1.3193	0.3218	0.2334	50.4669	0.426	1.3784	0.7255	0.8182			1353		0.0007	0.0947	0.0333	0.0281	90	1	1.1861	0.8431	0.9655
1354		0.0474	1.2246	0.3111	0.1941	31.9345	0.3974	1.6024	0.6241	0.7542			1354		0.0109	0.4482	0.1696	0.0822	110.609	0.6845	2.0646	0.4844	0.8807
1355		0.0219	0.912	0.2698	0.1032	79.1686	0.3303	2.6153	0.3824	0.6764			1355		0.2447	2.9021	0.72	0.4327	172.031	0.365	1.664	0.601	0.7864
1356		0.0041	0.2509	0.1002	0.0517	82.1258	0.8122	1.939	0.5157	0.948			1356		0.0004	0.07	0.0231	0.0231	0	1	1	1	1
1357		0.0141	0.4935	0.1951	0.092	104.703	0.7273	2.1203	0.4716	0.9299			1357		0.0174	0.5784	0.1716	0.1289	167.105	0.6525	1.3309	0.7514	0.8514
1358		0.0055	0.2781	0.0944	0.074	3.4767	0.8913	1.2759	0.7838	0.9289			1358		0.0151	0.5675	0.2316	0.0832	10.422	0.5909	2.7831	0.3593	0.8967
1359		0.0053	0.3186	0.1186	0.0572	42.0335	0.6597	2.0733	0.4823	0.8286			1359		0.018	0.7903	0.1998	0.1149	59.2121	0.3628	1.7385	0.5752	0.6839
1360		0.0024	0.2214	0.0915	0.034	69.6326	0.6258	2.6919	0.3715	0.8493			1360		0.0153	0.499	0.1771	0.1102	66.7587	0.7736	1.6069	0.6223	0.8998
1361		0.0021	0.2094	0.0885	0.0306	44.7046	0.6094	2.8966	0.3452	0.8308			1361		0.041	1.1981	0.4278	0.122	10.9932	0.3589	3.5068	0.2852	0.6928
1362		0.0481	1.0422	0.4367	0.1403	100.36	0.5566	3.1138	0.3212	0.9359			1362		0.008	0.3758	0.1542	0.0659	10.2776	0.7099	2.3416	0.4271	0.9075
1363		0.001	0.1122	0.0387	0.0328	163.465	0.9957	1.1775	0.8493	0.962			1363		0.1784	1.8028	0.573	0.3963	3.5798	0.6896	1.446	0.6915	0.9261
1364		0.0007	0.0917	0.0334	0.026	107.108	1	1.2833	0.7792	0.9286			1364		0.002	0.1659	0.0621	0.0403	179.859	0.8986	1.5401	0.6493	0.9146
1365		2.5536	12.7115	2.7402	1.1865	47.2505	0.1986	2.3095	0.433	0.8635			1365		0.0055	0.3101	0.1171	0.0599	31.6032	0.7203	1.9545	0.5116	0.8805
1366		0.0316	0.9599	0.4008	0.1004	54.7055	0.4309	3.9932	0.2504	0.8665			1366		0.0063	0.3071	0.1035	0.0775	168.126	0.8394	1.3357	0.7487	0.9074
1367		0.0056	0.2806	0.0931	0.0765	106.207	0.8923	1.2177	0.8213	0.9221			1367		0.0653	1.3465	0.4859	0.171	45.0479	0.4524	2.8412	0.352	0.8682
1368		0.0161	0.7119	0.2242	0.0915	125.513	0.3996	2.4509	0.408	0.6556			1368		0.0068	0.3855	0.1215	0.0718	50.5436	0.5791	1.6937	0.5904	0.7489
1369		0.1916	1.9721	0.6399	0.3812	31.0416	0.6189	1.6786	0.5957	0.8893			1369		0.0307	0.8802	0.2653	0.1471	117.05	0.4972	1.8029	0.5547	0.8103
1370		0.0099	0.409	0.143	0.0885	85.6695	0.7471	1.6152	0.6191	0.8886			1370		0.001	0.1134	0.0435	0.0284	45.1901	0.9484	1.5301	0.6535	0.9024
1371		0.0033	0.2769	0.0911	0.0466	153.533	0.5465	1.9544	0.5117	0.7362			1371		0.0004	0.064	0.0248	0.0188	135	1	1.319	0.7582	0.9333
1372		0.0307	0.7943	0.3062	0.1277	84.8759	0.6115	2.3989	0.4169	0.8945			1372		0.0004	0.067	0.0239	0.021	135	1	1.1366	0.8798	0.9677
1373		0.0006	0.0845	0.034	0.0207	105.818	0.971	1.6434	0.6085	0.9333			1373		0.0083	0.4248	0.1181	0.09	86.6089	0.5813	1.3129	0.7617	0.8292
1374		0.0007	0.0917	0.0348	0.025	29.4674	1	1.3915	0.7186	0.9455			1374		0.0013	0.1309	0.0515	0.0318	139.364	0.9428	1.6186	0.6178	0.9245
1375		0.0008	0.1019	0.0369	0.029	45.0006	1	1.2745	0.7846	0.9552			1375		0.2038	2.4774	0.6636	0.391	138.502	0.4173	1.6973	0.5892	0.8638
1376		0.0032	0.2329	0.0834	0.0485	45.3758	0.7359	1.7188	0.5818	0.8864			1376		0.0009	0.1122	0.0442	0.0272	6.4743	0.9433	1.6209	0.6169	0.9474
1377		0.3592	2.8838	0.8873	0.5154	120.813	0.5427	1.7215	0.5809	0.8602			1377		0.0039	0.2806	0.1195	0.0411	38.7863	0.6158	2.905	0.3442	0.8622
1378		0.0005	0.0772	0.0284	0.0223	77.1795	1	1.2733	0.7854	0.9744			1378		0.0004	0.067	0.0239	0.021	135	1	1.1366	0.8798	0.9677
1379		0.0007	0.0887	0.0321	0.0271	90	1	1.1835	0.8449	0.9286			1379		0.001	0.1207	0.0442	0.0295	34.3081	0.8832	1.5003	0.6666	0.8667
1380		0.0034	0.2154	0.0702	0.0624	160.243	0.9314	1.1252	0.8887	0.9291			1380		0.0085	0.3933	0.1312	0.0823	62.6004	0.6887	1.594	0.6274	0.8335
1381		0.0066	0.4392	0.1703	0.049	51.0819	0.4273	3.4734	0.2879	0.7485			1381		0.1433	2.6983	0.6334	0.2881	152.002	0.2474	2.1984	0.4549	0.6636
1382		0.0109	0.476	0.1868	0.0742	65.8457	0.6041	2.5175	0.3972	0.8359			1382		0.006	0.3433	0.1101	0.0698	13.2308	0.6436	1.5785	0.6335	0.8014
1383		0.0013	0.1327	0.046	0.0371	30.1713	0.9554	1.2394	0.8068	0.9623			1383		0.3509	5.0232	1.1472	0.3895	95.9506	0.1748	2.9455	0.3395	0.7366
1384		0.0143	0.52	0.1569	0.1163	110.67	0.666	1.3499	0.7408	0.8743			1384		0.0012	0.1237	0.0473	0.0318	81.5763	0.9702	1.4876	0.6722	0.9278
1385		0.0711	1.1234	0.3611	0.2507	128.065	0.708	1.4403	0.6943	0.9			1385		0.0027	0.2581	0.1126	0.0306	2.3226	0.5099	3.6848	0.2714	0.8374
1386		0.0004	0.07	0.0231	0.0231	0	1	1	1	1			1386		0.0011	0.1267	0.0466	0.0308	97.9741	0.8837	1.5137	0.6606	0.9053
1387		0.0011	0.1207	0.0451	0.0319	35.4528	0.9738	1.4151	0.7067	0.9053			1387		0.0076	0.3873	0.1279	0.0755	152.59	0.6355	1.6939	0.5903	0.8017
1388		0.0115	0.432	0.14	0.1048	141.337	0.7758	1.3364	0.7483	0.8878			1388		0.2331	2.3517	0.864	0.3435	165.112	0.5296	2.5154	0.3976	0.8866
1389		0.0005	0.0742	0.0274	0.022	0	1	1.2483	0.8011	0.9474			1389		0.012	0.5285	0.171	0.0893	62.1879	0.5397	1.9148	0.5222	0.7585
1390		0.1549	2.3295	0.805	0.2451	103.767	0.3588	3.285	0.3044	0.8591			1390		0.0083	0.371	0.1309	0.0806	145.348	0.757	1.6235	0.6159	0.9041
1391		0.018	0.5387	0.1822	0.1254	71.5424	0.7773	1.4527	0.6884	0.906			1391		0.0036	0.2678	0.0872	0.0529	151.753	0.6344	1.6473	0.607	0.7797
1392		0.0099	0.3868	0.1382	0.0912	57.7971	0.8312	1.5162	0.6596	0.915			1392		0.005	0.3668	0.1432	0.0443	60.443	0.4658	3.2281	0.3098	0.7422
1393		0.0009	0.1382	0.0589	0.0193	38.6126	0.5874	3.0566	0.3272	0.7158			1393		0.0043	0.2516	0.0944	0.0584	69.602	0.8596	1.6151	0.6191	0.8992
1394		0.0371	0.9797	0.3315	0.1423	77.1074	0.4852	2.3285	0.4295	0.7937			1394		0.0012	0.1237	0.0445	0.0345	21.8486	0.9918	1.2894	0.7756	0.92
1395		0.0206	0.8675	0.2052	0.1277	15.7371	0.3436	1.6078	0.622	0.6416			1395		0.0516	1.3458	0.2703	0.2433	66.2105	0.3584	1.1111	0.9	0.6997
1396		0.0005	0.0742	0.0286	0.021	113.109	1	1.362	0.7342	0.9474			1396		0.0017	0.1617	0.0669	0.033	166.986	0.8329	2.0299	0.4926	0.9041
1397		0.001	0.1122	0.0409	0.0302	63.0514	0.9695	1.3555	0.7377	0.9487			1397		0.017	0.526	0.166	0.1303	41.6972	0.7713	1.2739	0.785	0.9276
1398		0.0552	1.0756	0.399	0.1763	55.3899	0.6	2.2627	0.4419	0.8886			1398		0.1462	3.1068	0.5936	0.3135	32.0541	0.1903	1.8935	0.5281	0.6809
1399		0.4833	6.7218	0.8347	0.7372	28.8605	0.1344	1.1323	0.8831	0.7131			1399		0.0007	0.0947	0.0352	0.0247	22.3278	0.9562	1.4234	0.7025	0.9286
1400		0.1235	1.792	0.5842	0.2692	77.3201	0.4834	2.17	0.4608	0.8892			1400		0.0056	0.3415	0.1418	0.0507	35.3027	0.6079	2.8001	0.3571	0.8068
1401		0.0488	1.1903	0.3988	0.1559	55.9526	0.4332	2.5574	0.391	0.8125			1401		0.0118	0.5012	0.1593	0.094	17.6151	0.5881	1.6946	0.5901	0.7993
1402		0.0008	0.1019	0.0344	0.0311	41.6421	1	1.1078	0.9027	0.9552			1402		0.0069	0.4013	0.1436	0.061	51.2924	0.5367	2.3548	0.4247	0.7638
1403		0.0003	0.0597	0.0231	0.0173	90	1	1.3333	0.75	1			1403		0.0011	0.1369	0.0577	0.0249	69.7528	0.7564	2.3201	0.431	0.8866
1404		0.0016	0.1604	0.0667	0.031	79.6275	0.7946	2.1495	0.4652	0.9466			1404		0.0011	0.1194	0.0441	0.0311	169.134	0.9479	1.4186	0.7049	0.9318
1405		0.0047	0.2908	0.1186	0.0501	46.3458	0.6941	2.3668	0.4225	0.89			1405		0.0011	0.1237	0.0488	0.0288	37.2884	0.9055	1.6969	0.5893	0.9231
1406		0.0017	0.1659	0.0589	0.0363	153.85	0.7668	1.6227	0.6162	0.8533			1406		0.0051	0.2913	0.0927	0.07	134.568	0.7538	1.3243	0.7551	0.8565
1407		0.0161	0.6194	0.2446	0.0839	71.3943	0.5278	2.9169	0.3428	0.8797			1407		0.0014	0.1339	0.049	0.0355	132.091	0.9562	1.3793	0.725	0.9286
1408		0.0009	0.1237	0.0523	0.023	155.978	0.7762	2.2729	0.44	0.8471			1408		0.0117	0.4892	0.1862	0.0797	38.2098	0.6118	2.3363	0.428	0.8433
1409		0.0092	0.3686	0.1257	0.0933	43.538	0.8522	1.3465	0.7427	0.9385			1409		0.0015	0.1442	0.0536	0.0368	4.8544	0.9362	1.4549	0.6873	0.9219
1410		0.0009	0.1134	0.047	0.0249	58.6387	0.8971	1.89	0.5291	0.9091			1410		0.0033	0.2214	0.0836	0.0507	111.973	0.8546	1.6481	0.6068	0.9304
1411		0.0003	0.0597	0.0231	0.0173	0	1	1.3333	0.75	1			1411		0.0009	0.1122	0.0447	0.0254	8.1981	0.8909	1.7625	0.5674	0.9189
1412		0.0605	1.3255	0.3413	0.2258	55.2475	0.4329	1.5115	0.6616	0.7797			1412		0.0022	0.2026	0.085	0.0326	104.813	0.6666	2.6028	0.3842	0.8426
1413		0.0101	0.4265	0.1714	0.0753	56.562	0.6998	2.2776	0.439	0.9019			1413		0.001	0.1207	0.0506	0.0251	145.739	0.8606	2.0137	0.4966	0.8736
1414		0.0468	0.8988	0.3251	0.1833	85.5533	0.7284	1.7735	0.5639	0.9287			1414		0.0019	0.1882	0.0778	0.0309	76.6693	0.6707	2.5184	0.3971	0.8727
1415		0.0932	1.9004	0.5942	0.1998	14.67	0.3244	2.9747	0.3362	0.6854			1415		0.0004	0.067	0.0239	0.021	45.0006	1	1.1366	0.8798	0.9677
1416		0.0011	0.1279	0.0531	0.0271	45.0003	0.8666	1.9609	0.51	0.9149			1416		0.001	0.1224	0.0504	0.0258	10.9761	0.858	1.9508	0.5126	0.9398
1417		0.0003	0.0597	0.0231	0.0173	0	1	1.3333	0.75	1			1417		0.694	7.5878	1.0875	0.8125	112.925	0.1515	1.3384	0.7471	0.7291
1418		0.0015	0.1352	0.0477	0.0392	17.2637	1	1.2156	0.8227	0.9106			1418		0.0077	0.3975	0.1514	0.0647	173.41	0.6115	2.3413	0.4271	0.8196
1419		0.0044	0.2926	0.1029	0.0546	73.9281	0.6472	1.885	0.5305	0.8421			1419		0.0006	0.0875	0.034	0.0226	96.1612	0.9918	1.5027	0.6655	0.9787
1420		0.002	0.1792	0.0717	0.0359	110.499	0.7912	2.0006	0.4998	0.9112			1420		0.0039	0.2546	0.0961	0.0522	56.0985	0.7632	1.8407	0.5433	0.8596
1421		0.1667	2.9518	0.6746	0.3147	69.2206	0.2405	2.1439	0.4664	0.7699			1421		0.0027	0.2256	0.0947	0.0367	160.121	0.6738	2.5831	0.3871	0.8387
1422		0.0056	0.3023	0.1168	0.0615	53.2609	0.7758	1.9001	0.5263	0.8811			1422		0.1075	1.9391	0.3916	0.3494	175.834	0.3592	1.1208	0.8922	0.7418
1423		0.0122	0.7831	0.1532	0.1012	35.0366	0.2496	1.514	0.6605	0.593			1423		0.0016	0.1454	0.0532	0.0383	68.0905	0.9514	1.388	0.7205	0.9173
1424		0.0004	0.07	0.0231	0.0231	0	1	1	1	1			1424		0.0469	0.9195	0.3243	0.184	152.347	0.6967	1.7623	0.5674	0.8937
1425		0.2558	3.7867	1.0511	0.3099	78.664	0.2242	3.3919	0.2948	0.7723			1425		0.0314	0.7633	0.2351	0.1701	121.299	0.6776	1.3817	0.7238	0.886
1426		1.5034	10.8415	1.9283	0.9927	90.5451	0.1607	1.9424	0.5148	0.8104			1426		0.0056	0.368	0.1337	0.0532	51.5009	0.5186	2.5118	0.3981	0.7717
1427		0.0014	0.1339	0.0506	0.0343	24.8581	0.9562	1.4744	0.6782	0.9369			1427		0.0029	0.2009	0.0753	0.0488	150.738	0.899	1.5412	0.6488	0.9205
1428		0.0044	0.2968	0.1203	0.0469	61.0113	0.6326	2.5644	0.39	0.8224			1428		0.0004	0.07	0.0231	0.0231	0	1	1	1	1
1429		0.1989	3.2639	0.9935	0.2549	57.8107	0.2346	3.8974	0.2566	0.7498			1429		0.0064	0.3468	0.1199	0.0683	63.6904	0.6718	1.7555	0.5697	0.8434
1430		0.0276	0.7708	0.2875	0.1224	66.0968	0.5845	2.3485	0.4258	0.8728			1430		0.3629	3.3462	0.7833	0.59	6.9233	0.4073	1.3276	0.7532	0.8468
1431		0.761	4.5482	1.5158	0.6393	49.6517	0.4623	2.3712	0.4217	0.9011			1431		0.0031	0.2039	0.0747	0.0524	85.9995	0.9282	1.4256	0.7015	0.9398
1432		0.0052	0.3113	0.0975	0.0682	68.7923	0.6772	1.4309	0.6989	0.8522			1432		0.172	2.8327	0.6103	0.3587	13.6051	0.2693	1.7012	0.5878	0.7405
1433		0.0578	1.0944	0.2882	0.2554	33.8066	0.6066	1.1285	0.8862	0.8494			1433		0.0003	0.0597	0.0231	0.0173	90	1	1.3333	0.75	1
1434		0.1692	2.6599	0.989	0.2178	8.902	0.3005	4.5406	0.2202	0.7825			1434		0.0003	0.0597	0.0231	0.0173	90	1	1.3333	0.75	1
1435		0.1329	2.0731	0.5904	0.2865	109.002	0.3884	2.061	0.4852	0.7937			1435		0.0015	0.1442	0.053	0.0372	122.204	0.9362	1.4258	0.7013	0.9291
1436		0.08	1.6301	0.3742	0.2724	42.7539	0.3786	1.374	0.7278	0.7194			1436		0.0136	0.447	0.1498	0.116	18.9571	0.8583	1.2917	0.7742	0.9395
1437		0.0006	0.0845	0.0337	0.0218	77.4426	1	1.5418	0.6486	0.9565			1437		0.075	1.6711	0.4561	0.2093	148.486	0.3374	2.1789	0.459	0.769
1438		0.0004	0.07	0.0231	0.0231	0	1	1	1	1			1438		0.0012	0.1442	0.0593	0.0259	65.3004	0.7299	2.2848	0.4377	0.844
1439		0.0013	0.1309	0.047	0.0341	21.3155	0.9235	1.3789	0.7252	0.8972			1439		0.0642	1.6541	0.3318	0.2466	165.631	0.2951	1.3455	0.7432	0.7667
1440		0.0058	0.3003	0.1176	0.0628	89.8752	0.808	1.8739	0.5337	0.9424			1440		0.0026	0.1996	0.082	0.0403	76.8628	0.8192	2.0344	0.4915	0.9429
1441		0.0812	1.5921	0.4722	0.2189	25.5651	0.4024	2.157	0.4636	0.8023			1441		0.6127	7.7654	1.1013	0.7083	32.5573	0.1277	1.5547	0.6432	0.7328
1442		0.0012	0.1267	0.0489	0.0307	16.7502	0.9248	1.5933	0.6276	0.9375			1442		0.003	0.2316	0.0855	0.0442	90.9393	0.6946	1.9351	0.5168	0.8593
1443		0.0041	0.2853	0.1093	0.048	36.6181	0.6359	2.2766	0.4392	0.8373			1443		0.1676	3.9558	0.9317	0.229	56.0801	0.1346	4.0683	0.2458	0.4787
1444		0.0007	0.1019	0.0407	0.023	20.4618	0.8886	1.7694	0.5652	0.9032			1444		0.0054	0.2981	0.1204	0.0569	35.8845	0.761	2.1167	0.4724	0.9071
1445		0.0182	0.6064	0.2233	0.1036	27.0914	0.6207	2.1554	0.4639	0.8089			1445		0.0288	0.8917	0.3632	0.101	122.441	0.4554	3.5946	0.2782	0.8605
1446		0.0004	0.067	0.0239	0.021	135	1	1.1366	0.8798	0.9677			1446		0.0042	0.2504	0.086	0.0618	39.5592	0.8366	1.3913	0.7188	0.9217
1447		0.0087	0.3558	0.1198	0.0923	48.7912	0.8622	1.2986	0.7701	0.9539			1447		0.0004	0.07	0.0231	0.0231	0	1	1	1	1
1448		0.0006	0.0815	0.0285	0.0258	45	1	1.1014	0.9079	0.9362			1448		0.1074	2.3514	0.475	0.2879	51.0574	0.2441	1.6497	0.6062	0.6855
1449		0.0292	0.7823	0.2887	0.1289	88.8725	0.6003	2.2389	0.4467	0.8941			1449		0.0159	0.7046	0.1599	0.1265	9.3207	0.4019	1.2642	0.791	0.7624
1450		0.0056	0.2763	0.0907	0.0781	52.8569	0.9156	1.1604	0.8618	0.9339			1450		0.0006	0.0845	0.0337	0.0218	180	1	1.5425	0.6483	0.9565
1451		0.0003	0.0597	0.0231	0.0173	90	1	1.3333	0.75	1			1451		0.0007	0.0917	0.033	0.0273	77.5084	1	1.2104	0.8262	0.9474
1452		0.7514	7.5856	1.4496	0.66	84.4554	0.1641	2.1964	0.4553	0.7929			1452		0.0009	0.1207	0.0506	0.0231	51.667	0.7926	2.1933	0.4559	0.8537
1453		0.0065	0.4083	0.1689	0.0489	78.7534	0.4887	3.4581	0.2892	0.8098			1453		0.0078	0.3686	0.1186	0.0836	177.742	0.7211	1.4184	0.705	0.8879
1454		0.0007	0.0917	0.033	0.0273	102.492	1	1.2104	0.8262	0.9474			1454		0.0014	0.1454	0.0585	0.0308	46.3964	0.8422	1.8974	0.527	0.878
1455		0.0086	0.4005	0.1395	0.0781	99.0385	0.6702	1.7871	0.5596	0.8602			1455		0.0093	0.4265	0.134	0.0883	40.9575	0.6418	1.5181	0.6587	0.8101
1456		0.0071	0.4043	0.1745	0.0517	57.0158	0.5449	3.3747	0.2963	0.8626			1456		0.0402	1.326	0.3066	0.1671	1.5036	0.2875	1.8352	0.5449	0.6664
1457		0.0122	0.453	0.1705	0.0911	87.5738	0.7473	1.8704	0.5346	0.9127			1457		0.0184	0.6954	0.2866	0.0817	169.798	0.4781	3.5075	0.2851	0.8518
1458		0.0353	0.939	0.393	0.1143	95.9378	0.5027	3.4387	0.2908	0.8936			1458		1.7075	9.9946	2.2143	0.9818	38.9527	0.2148	2.2552	0.4434	0.7974
1459		0.0051	0.476	0.161	0.0401	68.3688	0.2809	4.0187	0.2488	0.5727			1459		0.0028	0.2009	0.0707	0.0496	43.4762	0.8581	1.425	0.7018	0.9251
1460		0.0079	0.3933	0.1523	0.0661	92.015	0.6418	2.3053	0.4338	0.884			1460		0.0091	0.3655	0.1285	0.0905	151.894	0.8589	1.4211	0.7037	0.9243
1461		0.0349	0.9917	0.3412	0.1302	85.0328	0.446	2.6202	0.3816	0.8488			1461		0.0046	0.2594	0.0905	0.0642	13.2477	0.8531	1.41	0.7092	0.9206
1462		0.0226	0.6117	0.2029	0.1418	78.4944	0.759	1.4305	0.699	0.9263			1462		0.0013	0.1442	0.0627	0.0256	162.85	0.7616	2.4472	0.4086	0.8972
1463		0.0357	0.7661	0.2328	0.195	169.824	0.7637	1.1937	0.8378	0.9385			1463		0.0012	0.1279	0.0522	0.0281	31.3156	0.8868	1.8555	0.5389	0.898
1464		0.0004	0.067	0.0239	0.021	135	1	1.1366	0.8798	0.9677			1464		0.002	0.1839	0.0786	0.0332	4.6333	0.7606	2.3702	0.4219	0.9689
1465		0.0018	0.1659	0.0652	0.0344	49.4127	0.8028	1.8963	0.5273	0.8993			1465		0.1255	1.6474	0.5111	0.3126	9.3628	0.581	1.6352	0.6115	0.8825
1466		0.1083	2.3402	0.4211	0.3276	31.2235	0.2486	1.2853	0.778	0.6848			1466		0.003	0.2214	0.0868	0.0443	71.0847	0.7739	1.9606	0.5101	0.8846
1467		0.0053	0.2781	0.0946	0.071	51.9517	0.8572	1.332	0.7508	0.922			1467		0.0263	0.8253	0.2071	0.1616	126.296	0.4852	1.2816	0.7803	0.7877
1468		0.4775	3.3039	1.1048	0.5503	90.3498	0.5497	2.0078	0.4981	0.9298			1468		0.0024	0.1979	0.0824	0.0369	61.6296	0.7664	2.2336	0.4477	0.901
1469		0.0425	1.1186	0.4812	0.1125	60.5738	0.427	4.2768	0.2338	0.8502			1469		0.0004	0.07	0.0231	0.0231	0	1	1	1	1
1470		0.0015	0.1641	0.072	0.0274	139.742	0.7222	2.6307	0.3801	0.8369			1470		0.0011	0.1134	0.0425	0.0323	103.217	1	1.3166	0.7595	0.9318
1471		0.008	0.3728	0.1462	0.0695	83.2765	0.7214	2.1028	0.4756	0.9157			1471		0.003	0.2039	0.0721	0.0524	66.5666	0.8965	1.3748	0.7274	0.9224
1472		0.1895	2.9489	0.8871	0.272	91.1846	0.2739	3.2611	0.3066	0.7839			1472		0.0019	0.1671	0.065	0.037	38.289	0.8499	1.7544	0.57	0.8727
1473		0.004	0.2461	0.0951	0.0538	24.4261	0.833	1.7691	0.5652	0.9358			1473		0.0006	0.0845	0.0308	0.0239	49.4167	1	1.2879	0.7765	0.9362
1474		0.0119	0.6152	0.2428	0.0624	86.551	0.3948	3.8932	0.2569	0.7982			1474		0.0007	0.0917	0.033	0.0273	102.492	1	1.2104	0.8262	0.9474
1475		0.001	0.1134	0.0408	0.0319	45.0007	0.9996	1.277	0.7831	0.907			1475		0.013	0.5067	0.197	0.084	15.1966	0.6358	2.3462	0.4262	0.8777
1476		0.0018	0.1659	0.068	0.0334	33.9112	0.8148	2.0344	0.4915	0.9067			1476		0.2143	2.8907	0.7983	0.3418	4.8387	0.3223	2.3354	0.4282	0.8458
1477		0.0182	0.5495	0.1877	0.1235	98.9933	0.7581	1.5198	0.658	0.9235			1477		0.0024	0.1966	0.0769	0.0404	75.3535	0.7932	1.9048	0.525	0.8857
1478		0.0018	0.1719	0.0673	0.0348	68.8835	0.7812	1.9355	0.5167	0.8917			1478		0.0243	0.6666	0.1883	0.164	18.0147	0.6857	1.1479	0.8711	0.8842
1479		0.0047	0.3088	0.1185	0.0508	176.206	0.6224	2.3343	0.4284	0.8696			1479		0.0017	0.1527	0.0599	0.0351	125.854	0.8916	1.7045	0.5867	0.9065
1480		0.1524	1.9112	0.6437	0.3014	68.1109	0.5242	2.136	0.4682	0.8655			1480		0.0007	0.0947	0.0335	0.0279	90	1	1.1994	0.8338	0.9655
1481		0.0007	0.0947	0.0344	0.0272	110.504	1	1.2659	0.79	0.9655			1481		0.0022	0.1966	0.0773	0.0363	164.075	0.7164	2.1282	0.4699	0.8936
1482		0.0062	0.3868	0.1386	0.0572	61.0913	0.5225	2.4243	0.4125	0.802			1482		0.0004	0.07	0.0231	0.0231	0	1	1	1	1
1483		0.0072	0.3301	0.1092	0.0842	30.3588	0.8326	1.2968	0.7711	0.9091			1483		0.0059	0.3975	0.1243	0.06	164.31	0.4654	2.072	0.4826	0.7676
1484		0.002	0.1659	0.0634	0.0396	100.577	0.8986	1.6022	0.6242	0.9146			1484		0.0045	0.3203	0.1022	0.0559	13.0627	0.5496	1.8283	0.5469	0.7451
1485		0.0005	0.0742	0.0286	0.021	23.1094	1	1.362	0.7342	0.9474			1485		0.0014	0.1442	0.0566	0.0313	62.7944	0.841	1.8087	0.5529	0.9138
1486		0.1862	2.9316	0.8636	0.2746	165.219	0.2723	3.1449	0.318	0.7686			1486		0.0243	0.6436	0.2422	0.1275	25.054	0.7356	1.8994	0.5265	0.9189
1487		0.0059	0.3463	0.1336	0.0558	61.0284	0.6133	2.3962	0.4173	0.8229			1487		0.0009	0.1164	0.0438	0.0275	68.3737	0.8758	1.595	0.6269	0.878
1488		0.0012	0.1237	0.0466	0.0323	121.968	0.9702	1.4412	0.6939	0.9278			1488		0.0005	0.0742	0.0274	0.022	0	1	1.2483	0.8011	0.9474
1489		0.0015	0.1412	0.0515	0.0376	61.2955	0.9598	1.3683	0.7309	0.928			1489		0.0023	0.1719	0.0605	0.0481	79.4272	0.9709	1.2591	0.7942	0.9457
1490		0.0085	0.4103	0.149	0.0727	129.311	0.6349	2.0506	0.4877	0.8438			1490		0.0011	0.1194	0.0414	0.0347	42.7722	0.9942	1.1953	0.8366	0.9451
1491		0.0256	0.919	0.3921	0.0832	128.167	0.3812	4.7144	0.2121	0.7948			1491		0.0157	0.4905	0.173	0.1157	104.231	0.8212	1.4954	0.6687	0.9359
1492		0.4616	6.3773	1.4293	0.4113	84.0938	0.1426	3.4754	0.2877	0.7104			1492		0.0952	1.9519	0.5433	0.2232	45.9614	0.3142	2.4343	0.4108	0.7709
1493		0.0015	0.1484	0.0546	0.0361	43.6536	0.8834	1.5148	0.6601	0.8939			1493		0.0116	0.5182	0.1833	0.0808	99.6435	0.5441	2.2685	0.4408	0.8196
1494		0.0017	0.1442	0.0479	0.0439	96.5623	0.9996	1.092	0.9158	0.9474			1494		0.0038	0.2666	0.1105	0.0442	17.458	0.6774	2.5025	0.3996	0.9012
1495		0.0033	0.2691	0.1103	0.0385	140.744	0.5784	2.8663	0.3489	0.7744			1495		0.0081	0.4163	0.1642	0.0627	111.574	0.5862	2.6192	0.3818	0.7827
1496		0.0016	0.1454	0.0554	0.0362	28.8341	0.9358	1.5314	0.653	0.9231			1496		0.0068	0.374	0.102	0.0852	142.257	0.6129	1.1978	0.8349	0.8189
1497		0.0759	1.2181	0.4053	0.2385	61.3746	0.6431	1.699	0.5886	0.8697			1497		0.002	0.1882	0.0643	0.0406	36.6336	0.7266	1.5844	0.6311	0.8764
1498		0.0194	0.6659	0.1812	0.1363	60.4985	0.5496	1.3291	0.7524	0.8072			1498		0.0013	0.1659	0.0729	0.0234	61.419	0.6111	3.1211	0.3204	0.8031
1499		0.1688	2.1055	0.7464	0.2879	64.2759	0.4783	2.593	0.3857	0.9024			1499		0.0165	0.5979	0.211	0.0993	0.976	0.5784	2.1243	0.4707	0.8343
1500		0.0013	0.1339	0.0502	0.0333	70.4032	0.9194	1.51	0.6623	0.9091			1500		0.0005	0.0742	0.0287	0.0209	162.704	1	1.3723	0.7287	0.9474
1501		0.1003	1.8705	0.6571	0.1944	77.0121	0.3603	3.3804	0.2958	0.772			1501		0.0158	0.7546	0.2249	0.0896	4.0714	0.3493	2.5095	0.3985	0.6634
1502		0.0004	0.067	0.0239	0.021	135	1	1.1366	0.8798	0.9677			1502		0.0008	0.1079	0.0454	0.0228	2.6312	0.8774	1.9883	0.5029	0.9841
1503		0.0234	0.6466	0.2346	0.1269	79.9619	0.7027	1.8485	0.541	0.911			1503		0.0014	0.1369	0.0488	0.037	87.2734	0.9499	1.3208	0.7571	0.931
1504		0.0071	0.4138	0.1757	0.0515	77.2717	0.522	3.4106	0.2932	0.8784			1504		0.0029	0.2111	0.0824	0.045	4.6561	0.8212	1.8323	0.5458	0.9136
1505		0.0013	0.1544	0.0614	0.0266	19.2048	0.6777	2.3057	0.4337	0.8305			1505		0.0316	0.9532	0.3301	0.1218	32.6237	0.4367	2.7103	0.369	0.7791
1506		0.0245	1.0027	0.4073	0.0766	64.21	0.3064	5.3166	0.1881	0.6758			1506		0.0072	0.3173	0.1031	0.0894	4.6668	0.904	1.1534	0.867	0.9324
1507		0.1088	2.6283	0.7867	0.1761	84.157	0.198	4.4667	0.2239	0.6878			1507		0.0392	0.7878	0.2733	0.1826	55.0527	0.7933	1.4967	0.6681	0.9387
1508		0.5996	4.1354	1.2797	0.5966	97.4918	0.4406	2.1451	0.4662	0.9187			1508		0.0724	1.2693	0.3662	0.2516	86.4176	0.5644	1.4554	0.6871	0.8649
1509		0.001	0.1237	0.0497	0.0262	71.806	0.8409	1.8979	0.5269	0.8764			1509		0.0503	1.1913	0.3787	0.1692	16.6762	0.4457	2.2382	0.4468	0.8134
1510		0.0004	0.07	0.0231	0.0231	0	1	1	1	1			1510		0.0003	0.0597	0.0231	0.0173	90	1	1.3333	0.75	1
1511		0.006	0.506	0.2062	0.0369	84.688	0.2937	5.5823	0.1791	0.6016			1511		0.0077	0.441	0.1352	0.0724	95.697	0.4969	1.8677	0.5354	0.7252
1512		0.0016	0.1587	0.0623	0.0327	84.3471	0.7992	1.9039	0.5252	0.8652			1512		0.0077	0.444	0.1653	0.0596	175.874	0.4935	2.7733	0.3606	0.7642
1513		0.0042	0.2661	0.1011	0.0525	38.6352	0.7406	1.925	0.5195	0.8548			1513		0.0015	0.1399	0.0505	0.0377	165.351	0.9601	1.3367	0.7481	0.958
1514		0.059	1.0424	0.3371	0.2227	88.5176	0.682	1.5138	0.6606	0.9147			1514		0.0023	0.1804	0.0694	0.0424	41.6993	0.8918	1.638	0.6105	0.9119
1515		0.0007	0.0887	0.0321	0.0261	171.464	1	1.2299	0.813	0.9091			1515		0.0035	0.2986	0.1174	0.0376	20.5378	0.4883	3.1262	0.3199	0.7213
1516		0.1979	2.2203	0.8137	0.3096	82.3261	0.5044	2.6281	0.3805	0.8749			1516		0.3156	3.8737	1.1388	0.3528	3.9103	0.2643	3.2275	0.3098	0.7807
1517		0.0009	0.1092	0.0436	0.026	101.124	0.9405	1.6744	0.5972	0.9315			1517		0.068	1.3215	0.3938	0.22	176.256	0.4895	1.7901	0.5586	0.8162
1518		0.0003	0.0597	0.0231	0.0173	90	1	1.3333	0.75	1			1518		0.0015	0.1514	0.0577	0.0341	26.7869	0.8487	1.6908	0.5914	0.9077
1519		0.0014	0.1527	0.066	0.0263	53.0321	0.7359	2.5085	0.3986	0.8595			1519		0.0005	0.0742	0.0274	0.022	0	1	1.2483	0.8011	0.9474
1520		0.0011	0.1164	0.0431	0.0326	98.6489	1	1.3241	0.7552	0.9438			1520		0.2119	4.4038	0.7507	0.3594	69.7404	0.1373	2.0888	0.4787	0.6858
1521		0.0017	0.1544	0.053	0.0397	142.928	0.8714	1.3338	0.7497	0.9197			1521		0.0013	0.1309	0.0512	0.0326	156.228	0.962	1.5718	0.6362	0.9174
1522		0.0104	0.6159	0.2157	0.0612	77.9596	0.3434	3.5236	0.2838	0.6361			1522		0.0044	0.2624	0.0979	0.0574	171.225	0.8049	1.7061	0.5861	0.9032
1523		0.0066	0.4585	0.1846	0.0456	69.0764	0.3954	4.0486	0.247	0.7039			1523		0.0515	1.4956	0.3745	0.1751	112.632	0.2893	2.1389	0.4675	0.6315
1524		0.0795	1.8722	0.7167	0.1413	155.598	0.2852	5.0722	0.1972	0.7416			1524		0.0028	0.1906	0.067	0.0539	130.67	0.98	1.2431	0.8044	0.9391
1525		0.0017	0.1617	0.0654	0.0322	73.5256	0.795	2.0305	0.4925	0.9065			1525		0.019	0.9417	0.264	0.0915	105.9	0.2689	2.8846	0.3467	0.4922
1526		0.0017	0.1454	0.0467	0.0465	135	1	1.0029	0.9971	0.9155			1526		0.0006	0.0785	0.0265	0.0265	0	1	1	1	0.913
1527		0.3006	3.5857	0.9671	0.3957	100.616	0.2938	2.4438	0.4092	0.8142			1527		0.2953	4.6695	0.6538	0.575	104.878	0.1702	1.137	0.8795	0.6358
1528		0.0009	0.1122	0.0447	0.0254	81.8019	0.8909	1.7625	0.5674	0.9189			1528		0.038	1.0936	0.3061	0.1581	88.7265	0.3993	1.9363	0.5165	0.7112
1529		0.0642	1.3362	0.3942	0.2074	111.884	0.452	1.9002	0.5263	0.8407			1529		0.0671	1.3385	0.3893	0.2195	12.0301	0.4707	1.7735	0.5638	0.7942
1530		0.0149	0.5322	0.2114	0.0895	121.324	0.6591	2.363	0.4232	0.8735			1530		1.1545	7.192	1.3963	1.0528	113.055	0.2805	1.3262	0.754	0.8178
1531		0.065	1.0172	0.353	0.2345	52.4401	0.7896	1.5053	0.6643	0.9458			1531		0.0428	1.256	0.3286	0.1656	81.8633	0.3405	1.9842	0.504	0.6213
1532		0.0015	0.1472	0.0541	0.0365	171.311	0.8984	1.483	0.6743	0.944			1532		0.0456	1.2933	0.4407	0.1316	10.2516	0.3423	3.3487	0.2986	0.6685
1533		0.003	0.2171	0.0818	0.0461	66.471	0.7904	1.7737	0.5638	0.9417			1533		0.0029	0.2214	0.084	0.0433	120.127	0.7335	1.9393	0.5157	0.8651
1534		0.0008	0.0959	0.0321	0.0302	55.3048	1	1.0644	0.9395	0.9062			1534		0.0021	0.1659	0.0576	0.0459	72.3189	0.9466	1.2552	0.7967	0.9294
1535		0.0052	0.2866	0.1085	0.0616	20.1247	0.8031	1.7613	0.5678	0.9153			1535		0.0163	0.6521	0.1543	0.1345	18.8868	0.4816	1.1469	0.8719	0.7229
1536		0.0034	0.2184	0.0798	0.0548	20.7163	0.9059	1.4562	0.6867	0.9391			1536		0.0194	0.6196	0.2152	0.1151	155.032	0.6365	1.8706	0.5346	0.8517
1537		0.0233	0.6021	0.1768	0.1678	167.425	0.8077	1.0539	0.9488	0.9255			1537		0.002	0.1809	0.0715	0.036	94.9144	0.7759	1.9857	0.5036	0.9333
1538		0.0123	0.4458	0.1469	0.1062	108.686	0.7751	1.3828	0.7232	0.9121			1538		0.0085	0.4265	0.1581	0.0685	23.9312	0.5874	2.3086	0.4332	0.7941
1539		0.0003	0.0597	0.0231	0.0173	0	1	1.3333	0.75	1			1539		0.3799	7.4176	1.0413	0.4645	61.3256	0.0868	2.2418	0.4461	0.6081
1540		0.0069	0.43	0.1109	0.0792	118.744	0.469	1.3998	0.7144	0.7934			1540		0.0003	0.0597	0.0231	0.0173	0	1	1.3333	0.75	1
1541		0.0503	1.223	0.4421	0.1449	38.3374	0.4227	3.0513	0.3277	0.8281			1541		0.0014	0.1369	0.05	0.0368	160.764	0.9675	1.3593	0.7357	0.9565
1542		0.3226	3.4041	1.2922	0.3179	61.3497	0.3498	4.065	0.246	0.8665			1542		0.0101	0.4108	0.1319	0.097	34.1574	0.7486	1.3596	0.7355	0.8724
1543		0.0664	1.1986	0.3962	0.2134	77.0667	0.5808	1.8566	0.5386	0.8664			1543		0.0003	0.0597	0.0231	0.0173	0	1	1.3333	0.75	1
1544		0.1056	1.5521	0.5938	0.2265	102.6	0.551	2.6215	0.3815	0.9108			1544		0.0158	0.6014	0.2002	0.1005	21.4014	0.5489	1.9921	0.502	0.8338
1545		0.0309	0.7106	0.256	0.1535	76.483	0.7681	1.6674	0.5997	0.9359			1545		0.0152	0.6081	0.1676	0.1158	50.2278	0.5181	1.4472	0.691	0.7747
1546		0.0006	0.0815	0.0285	0.0258	134.999	1	1.1014	0.9079	0.9362			1546		0.0096	0.412	0.1428	0.0857	157.652	0.711	1.6671	0.5998	0.8714
1547		0.0033	0.2528	0.1008	0.0418	57.438	0.65	2.4134	0.4143	0.8428			1547		1.2629	6.7623	1.4389	1.1175	60.0969	0.3471	1.2876	0.7766	0.8514
1548		0.0496	0.9657	0.3573	0.1768	70.4735	0.6684	2.0211	0.4948	0.9336			1548		0.0008	0.1019	0.0393	0.0264	71.4391	0.9838	1.4913	0.6705	0.9538
1549		0.0011	0.1164	0.0402	0.0341	53.5491	0.9974	1.1781	0.8489	0.9213			1549		0.0008	0.0989	0.0385	0.0252	105.735	0.977	1.5264	0.6551	0.9206
1550		0.003	0.2124	0.0813	0.0473	58.4641	0.8409	1.7199	0.5814	0.9091			1550		0.0044	0.2896	0.1071	0.0524	79.5707	0.6607	2.0442	0.4892	0.8337
1551		0.2786	2.6737	1.0295	0.3445	67.304	0.4897	2.9881	0.3347	0.9081			1551		0.0072	0.3343	0.1165	0.0789	27.4277	0.8116	1.4772	0.677	0.9046
1552		0.0063	0.4005	0.1347	0.0595	82.41	0.4934	2.2627	0.442	0.7396			1552		0.0013	0.1472	0.062	0.0269	77.5743	0.7613	2.3021	0.4344	0.885
1553		0.1504	1.9806	0.5263	0.3638	82.9693	0.4817	1.4465	0.6913	0.8274			1553		0.0003	0.0597	0.0231	0.0173	90	1	1.3333	0.75	1
1554		0.0011	0.1207	0.0442	0.031	58.6277	0.9285	1.4262	0.7012	0.8817			1554		0.0019	0.1629	0.0645	0.0378	161.611	0.9072	1.7048	0.5866	0.9182
1555		0.017	0.6569	0.2755	0.0784	73.1677	0.4937	3.5155	0.2845	0.8654			1555		0.0059	0.3481	0.144	0.0517	19.8045	0.6071	2.7829	0.3593	0.856
1556		0.0625	1.0371	0.3691	0.2158	59.0816	0.7306	1.7105	0.5846	0.9338			1556		2.0185	14.6268	2.2651	1.1346	54.8409	0.1186	1.9963	0.5009	0.7188
1557		0.004	0.2401	0.0883	0.0572	45.2583	0.8638	1.5447	0.6474	0.9292			1557		0.0013	0.1484	0.0607	0.0264	55.0022	0.7187	2.2956	0.4356	0.8496
1558		0.0355	0.8011	0.2533	0.1783	29.9404	0.6943	1.4207	0.7039	0.9067			1558		0.0194	0.8193	0.2257	0.1096	43.2663	0.3636	2.0595	0.4856	0.6628
1559		0.0004	0.064	0.0248	0.0188	45.0002	1	1.319	0.7582	0.9333			1559		0.0009	0.1032	0.0362	0.0314	90	1	1.1559	0.8651	0.9189
1560		0.4776	3.6657	0.8265	0.7358	25.3661	0.4467	1.1233	0.8902	0.8967			1560		0.0059	0.3203	0.0955	0.0784	155.543	0.72	1.218	0.821	0.8517
1561		0.0044	0.2534	0.0931	0.06	66.0254	0.858	1.552	0.6443	0.9278			1561		0.0011	0.1194	0.0447	0.0307	72.3448	0.9479	1.4582	0.6858	0.9318
1562		0.0773	2.1141	0.5385	0.1827	87.606	0.2172	2.9482	0.3392	0.7015			1562		0.0007	0.0917	0.0352	0.0237	118.019	0.9805	1.4849	0.6735	0.9259
1563		0.0032	0.2256	0.0854	0.0481	70.3767	0.7969	1.7729	0.564	0.9044			1563		0.1075	1.9817	0.518	0.2642	78.8896	0.3439	1.961	0.51	0.7112
1564		0.0035	0.2171	0.0808	0.055	5.2019	0.9303	1.4685	0.681	0.9568			1564		0.9978	9.3655	1.5603	0.8142	117.97	0.1429	1.9163	0.5218	0.6908
1565		0.0035	0.2606	0.0913	0.0487	110.686	0.6459	1.8759	0.5331	0.7824			1565		0.0101	0.4083	0.1239	0.1033	17.8225	0.7577	1.2003	0.8331	0.9065
1566		0.0008	0.1019	0.0347	0.0308	141.782	1	1.1284	0.8862	0.9412			1566		0.0004	0.07	0.0231	0.0231	0	1	1	1	1
1567		0.0008	0.1049	0.0388	0.0276	94.4009	0.9582	1.4061	0.7112	0.9552			1567		0.0085	0.409	0.1448	0.0743	28.7375	0.6348	1.9486	0.5132	0.8331
1568		0.0014	0.1399	0.0549	0.0323	84.399	0.8927	1.7013	0.5878	0.9464			1568		0.0004	0.07	0.0231	0.0231	0	1	1	1	1
1569		0.0169	0.5225	0.1956	0.11	54.801	0.7781	1.7782	0.5624	0.92			1569		0.0033	0.2136	0.0805	0.0515	38.8395	0.8962	1.5639	0.6394	0.9151
1570		0.0016	0.1617	0.0574	0.0349	75.249	0.7572	1.6414	0.6092	0.8511			1570		0.0028	0.2124	0.0824	0.0426	45.4293	0.7678	1.9371	0.5162	0.8787
1571		0.3272	4.3376	0.9901	0.4208	74.4779	0.2185	2.3529	0.425	0.7587			1571		0.0008	0.1019	0.0333	0.0322	159.392	1	1.0345	0.9667	0.9412
1572		0.0895	1.4482	0.58	0.1964	88.5915	0.5361	2.9528	0.3387	0.9024			1572		0.0003	0.0597	0.0231	0.0173	90	1	1.3333	0.75	1
1573		0.0018	0.1834	0.0738	0.0312	145.162	0.6766	2.3627	0.4232	0.8023			1573		0.0241	0.6232	0.1918	0.1601	48.2582	0.7805	1.1979	0.8348	0.9144
1574		0.0013	0.1297	0.0442	0.0378	73.8582	0.9805	1.1709	0.854	0.9524			1574		0.053	1.0627	0.3942	0.1711	80.5755	0.5896	2.3036	0.4341	0.8815
1575		0.2478	2.8107	0.9789	0.3223	68.2637	0.3942	3.0372	0.3293	0.8647			1575		0.0595	1.1861	0.3605	0.2103	79.1326	0.5317	1.7144	0.5833	0.8444
1576		0.0516	0.8603	0.28	0.2345	95.3395	0.8757	1.1936	0.8378	0.9576			1576		0.0014	0.1352	0.047	0.0384	25.9145	0.9748	1.222	0.8184	0.9
1577		0.0008	0.1049	0.0446	0.0217	7.7385	0.8684	2.0504	0.4877	0.9508			1577		0.0014	0.1309	0.0488	0.0363	13.6107	1	1.3425	0.7449	0.9298
1578		0.0084	0.3523	0.1235	0.0866	68.3013	0.8503	1.4261	0.7012	0.9262			1578		0.0046	0.2588	0.09	0.0646	0.9554	0.8565	1.3935	0.7176	0.8969
1579		0.5634	5.5266	1.2009	0.5973	46.4941	0.2318	2.0105	0.4974	0.7602			1579		0.0972	2.6363	0.5734	0.2157	69.0902	0.1757	2.6576	0.3763	0.6172
1580		0.0061	0.356	0.1571	0.0493	46.2888	0.6036	3.1848	0.314	0.8889			1580		0.0092	0.3975	0.1508	0.0773	71.2763	0.7283	1.9508	0.5126	0.9006
1581		0.0014	0.1454	0.0593	0.0299	44.008	0.8266	1.9824	0.5045	0.9138			1581		0.0025	0.2099	0.0887	0.0366	6.0138	0.7262	2.4247	0.4124	0.8858
1582		0.0478	1.4729	0.4554	0.1338	43.9999	0.2771	3.4041	0.2938	0.6975			1582		0.0142	0.6617	0.275	0.0656	0.3697	0.4068	4.1911	0.2386	0.7803
1583		0.0005	0.0772	0.0284	0.0223	102.82	1	1.2733	0.7854	0.9744			1583		0.0005	0.0772	0.0284	0.0223	167.179	1	1.2733	0.7854	0.9744
1584		0.0006	0.0875	0.034	0.0226	173.839	0.9918	1.5027	0.6655	0.9787			1584		0.3747	3.8151	0.8207	0.5813	46.8837	0.3235	1.4117	0.7084	0.7725
1585		1.3563	9.5265	1.5946	1.083	53.3162	0.1878	1.4723	0.6792	0.674			1585		0.0012	0.1237	0.0446	0.0352	25.895	1	1.2685	0.7884	0.9307
1586		0.0006	0.0875	0.0343	0.0204	11.0489	0.9055	1.6794	0.5954	0.9333			1586		0.0089	0.4645	0.1828	0.0623	37.036	0.5213	2.9333	0.3409	0.7848
1587		0.007	0.4048	0.162	0.0553	122.4	0.5395	2.9309	0.3412	0.7953			1587		0.0005	0.0772	0.0284	0.0223	102.82	1	1.2733	0.7854	0.9744
1588		0.1228	2.1479	0.6427	0.2433	65.7753	0.3346	2.6413	0.3786	0.7246			1588		0.0032	0.2214	0.0741	0.0555	128.082	0.8277	1.3347	0.7493	0.8913
1589		0.0009	0.1062	0.0378	0.0319	107.029	1	1.1857	0.8434	0.9351			1589		0.005	0.3131	0.122	0.0526	165.007	0.646	2.32	0.431	0.8366
1590		0.0083	0.4385	0.1499	0.0704	37.6035	0.542	2.1283	0.4699	0.7542			1590		0.0047	0.3306	0.1091	0.0548	156.255	0.5402	1.9907	0.5023	0.7458
1591		0.0204	0.6564	0.2	0.1298	57.5093	0.5948	1.5407	0.649	0.801			1591		0.0031	0.2299	0.0924	0.0434	32.9333	0.749	2.1302	0.4694	0.8922
1592		0.0068	0.4518	0.124	0.0701	31.2261	0.4202	1.7691	0.5653	0.6824			1592		0.0007	0.0917	0.0328	0.0265	73.8263	1	1.2417	0.8054	0.9455
1593		0.0009	0.1062	0.0381	0.0307	21.1927	1	1.2422	0.805	0.9211			1593		0.1049	2.0884	0.4032	0.3312	29.4791	0.3023	1.2173	0.8215	0.6864
1594		0.2392	3.3257	1.0533	0.2892	61.4649	0.2718	3.6418	0.2746	0.7444			1594		0.2894	2.5059	0.7804	0.4722	39.9246	0.5792	1.6528	0.605	0.9047
1595		0.0495	0.9272	0.294	0.2144	56.5254	0.7235	1.3715	0.7291	0.9327			1595		0.0082	0.3553	0.1125	0.0933	122.804	0.8203	1.2054	0.8296	0.9141
1596		0.2531	2.8664	0.8447	0.3816	75.8054	0.3872	2.2138	0.4517	0.8372			1596		0.0012	0.1327	0.0556	0.0282	178.087	0.8805	1.9708	0.5074	0.9691
1597		0.0019	0.1689	0.0641	0.0386	99.4873	0.8554	1.6593	0.6027	0.897			1597		0.0049	0.2878	0.0991	0.0627	22.9394	0.7405	1.5799	0.6329	0.8794
1598		0.0012	0.1309	0.0507	0.031	48.5396	0.9043	1.6354	0.6115	0.8952			1598		0.0187	0.7836	0.2927	0.0813	70.9851	0.3824	3.6018	0.2776	0.7336
1599		0.0061	0.3011	0.1128	0.0691	55.3011	0.8477	1.6328	0.6124	0.9173			1599		0.0574	1.0726	0.3905	0.1871	21.9508	0.6269	2.0868	0.4792	0.8773
1600		0.0014	0.1472	0.0533	0.0339	85.6313	0.8222	1.5726	0.6359	0.9			1600		0.0241	0.6539	0.2138	0.1438	51.683	0.7096	1.4873	0.6724	0.9024
1601		0.0012	0.1237	0.0483	0.0312	77.0958	0.9702	1.5486	0.6457	0.9278			1601		0.015	0.7124	0.1851	0.1034	141.972	0.3724	1.7895	0.5588	0.63
1602		0.0011	0.1267	0.0512	0.0274	156.409	0.8631	1.867	0.5356	0.9231			1602		0.0015	0.1514	0.0559	0.0353	57.4666	0.8487	1.5838	0.6314	0.8872
1603		0.0106	0.5544	0.1968	0.0683	72.4935	0.4313	2.883	0.3469	0.7022			1603		0.0017	0.1544	0.0548	0.0397	119.776	0.899	1.3811	0.7241	0.9353
1604		0.0619	1.4962	0.4126	0.191	72.5604	0.3476	2.1597	0.463	0.7692			1604		0.0008	0.1019	0.0369	0.029	45.0006	1	1.2745	0.7846	0.9552
1605		0.0313	0.944	0.3924	0.1014	70.857	0.4408	3.8691	0.2585	0.8219			1605		0.0005	0.0742	0.0274	0.022	0	1	1.2483	0.8011	0.9474
1606		0.0028	0.2534	0.1035	0.0349	71.8976	0.5549	2.9673	0.337	0.75			1606		0.0437	0.8778	0.3094	0.1799	28.4987	0.7131	1.7198	0.5815	0.9086
1607		0.1119	2.0271	0.6797	0.2096	70.1056	0.3422	3.243	0.3084	0.8111			1607		0.0044	0.2853	0.0998	0.0556	27.5024	0.6724	1.7959	0.5568	0.8157
1608		0.001	0.1297	0.0562	0.0232	102.594	0.7648	2.4251	0.4124	0.8966			1608		0.0672	1.3248	0.3606	0.2374	54.0459	0.4815	1.5191	0.6583	0.8279
1609		0.1189	2.4182	0.7076	0.214	86.9987	0.2556	3.3063	0.3025	0.7178			1609		0.1581	2.0601	0.5701	0.353	70.5689	0.468	1.6147	0.6193	0.8642
1610		0.0165	0.5984	0.2193	0.0955	136.067	0.5774	2.2958	0.4356	0.8223			1610		0.0014	0.1339	0.0445	0.0405	51.9953	0.9929	1.0994	0.9096	0.9391
1611		0.0056	0.3613	0.1569	0.0452	73.4848	0.5356	3.4732	0.2879	0.8265			1611		0.0616	1.6456	0.4291	0.1829	115.793	0.286	2.3465	0.4262	0.738
1612		0.0004	0.067	0.0239	0.021	135	1	1.1366	0.8798	0.9677			1612		0.0004	0.07	0.0231	0.0231	0	1	1	1	1
1613		0.0003	0.0597	0.0231	0.0173	0	1	1.3333	0.75	1			1613		0.001	0.1152	0.0402	0.0333	108.435	0.9942	1.2089	0.8272	0.9756
1614		0.8276	5.1344	1.3001	0.8105	24.8481	0.3945	1.604	0.6235	0.8636			1614		0.0005	0.0742	0.0274	0.022	90	1	1.2483	0.8011	0.9474
1615		0.0371	1.1406	0.4542	0.1039	74.4972	0.3579	4.3721	0.2287	0.7829			1615		0.0011	0.1177	0.0407	0.0353	96.197	1	1.1534	0.867	0.9053
1616		0.0288	0.7566	0.2371	0.1548	69.1161	0.6326	1.5318	0.6528	0.8302			1616		0.0016	0.1527	0.064	0.0313	151.939	0.8491	2.0416	0.4898	0.8889
1617		0.0518	0.9862	0.3545	0.1862	85.4634	0.6697	1.9041	0.5252	0.9156			1617		0.0021	0.1659	0.0577	0.0469	161.07	0.9705	1.2316	0.8119	0.9257
1618		0.0108	0.4168	0.1446	0.0952	52.4289	0.7822	1.5196	0.6581	0.9269			1618		0.0033	0.2244	0.0759	0.0551	25.0071	0.8188	1.3775	0.726	0.9058
1619		0.0047	0.3173	0.1196	0.05	64.5819	0.5863	2.3913	0.4182	0.8045			1619		0.0155	0.5382	0.196	0.1009	58.2723	0.6741	1.9412	0.5152	0.8943
1620		0.0016	0.1442	0.0478	0.0427	5.4153	0.9679	1.1199	0.8929	0.9313			1620		0.0022	0.1809	0.0724	0.0379	97.0722	0.8263	1.9121	0.523	0.9591
1621		0.0107	0.479	0.1654	0.0827	58.6317	0.5879	2.0006	0.4999	0.8424			1621		0.1415	2.9131	0.5534	0.3255	109.931	0.2095	1.7002	0.5882	0.7138
1622		0.0092	0.4417	0.1595	0.0737	47.4206	0.595	2.1635	0.4622	0.7805			1622		0.0006	0.0815	0.0285	0.0258	134.999	1	1.1014	0.9079	0.9362
1623		0.0016	0.1719	0.0705	0.0294	104.276	0.6919	2.3998	0.4167	0.8435			1623		0.0005	0.0772	0.0284	0.0223	12.8205	1	1.2733	0.7854	0.9744
1624		0.019	0.5749	0.176	0.1374	174.49	0.7224	1.2809	0.7807	0.8856			1624		0.0166	0.5387	0.1772	0.1192	112.509	0.7182	1.4869	0.6725	0.8833
1625		0.0072	0.3578	0.1418	0.0646	42.9893	0.7059	2.1953	0.4555	0.8998			1625		0.0009	0.1032	0.0361	0.0305	99.0529	1	1.1826	0.8456	0.9041
1626		0.0059	0.4018	0.1622	0.0464	66.8512	0.4597	3.4971	0.286	0.805			1626		0.0076	0.3348	0.1245	0.0773	155.254	0.8473	1.6104	0.621	0.9351
1627		0.2917	3.7827	1.0712	0.3467	88.7241	0.2561	3.09	0.3236	0.7777			1627		0.078	1.6651	0.3898	0.2547	132.737	0.3534	1.5303	0.6535	0.6765
1628		0.0007	0.0887	0.0321	0.0271	90	1	1.1835	0.8449	0.9286			1628		0.0044	0.2691	0.1045	0.0537	14.6711	0.7652	1.9441	0.5144	0.9032
1629		0.0323	0.7131	0.2154	0.1907	96.9322	0.7971	1.1292	0.8855	0.93			1629		0.0073	0.3336	0.1163	0.0796	73.015	0.821	1.4603	0.6848	0.9203
1630		0.1786	2.3127	0.9503	0.2393	74.7261	0.4195	3.9716	0.2518	0.8966			1630		0.0012	0.1207	0.0466	0.0323	146.255	1	1.4442	0.6924	0.9278
1631		0.003	0.2201	0.0858	0.0444	5.63	0.7758	1.932	0.5176	0.912			1631		0.0007	0.0947	0.0335	0.0279	0	1	1.1994	0.8338	0.9655
1632		0.0199	0.6232	0.2191	0.1159	87.2393	0.6455	1.8896	0.5292	0.8573			1632		0.0004	0.067	0.0239	0.021	45.0006	1	1.1366	0.8798	0.9677
1633		0.0309	0.9627	0.258	0.1524	85.1154	0.4188	1.6928	0.5907	0.7594			1633		0.2106	3.5372	0.7996	0.3354	54.6731	0.2115	2.384	0.4195	0.6726
1634		0.1456	1.9114	0.5547	0.3342	52.007	0.5007	1.66	0.6024	0.8752			1634		0.0005	0.0742	0.0274	0.022	0	1	1.2483	0.8011	0.9474
1635		0.0028	0.2329	0.0912	0.0392	63.6781	0.6508	2.3238	0.4303	0.8106			1635		0.0012	0.1297	0.0499	0.0315	77.6466	0.9217	1.5848	0.631	0.94
1636		0.0076	0.3855	0.1129	0.0858	78.4228	0.6435	1.3159	0.7599	0.7775			1636		0.0157	0.7016	0.2374	0.084	65.0031	0.4	2.825	0.354	0.7514
1637		0.0185	0.6976	0.3012	0.0782	48.78	0.4778	3.8511	0.2597	0.8693			1637		0.0009	0.1062	0.0421	0.0262	126.593	0.9652	1.6059	0.6227	0.9296
1638		0.0013	0.1309	0.0494	0.0345	66.5008	0.9813	1.4327	0.698	0.9273			1638		0.001	0.1164	0.0447	0.0284	40.7748	0.9244	1.5711	0.6365	0.9157
1639		0.0003	0.0597	0.0231	0.0173	90	1	1.3333	0.75	1			1639		0.0013	0.1267	0.0443	0.037	19.6565	1	1.1963	0.8359	0.9423
1640		0.0004	0.067	0.0239	0.021	135	1	1.1366	0.8798	0.9677			1640		0.0442	1.3417	0.2977	0.1891	37.6408	0.3087	1.5739	0.6354	0.7135
1641		0.0017	0.1749	0.0752	0.0289	177.844	0.7007	2.601	0.3845	0.8844			1641		0.1466	1.9624	0.5632	0.3315	134.448	0.4785	1.6992	0.5885	0.8582
1642		0.0059	0.3101	0.1253	0.0597	163.067	0.7684	2.0991	0.4764	0.9106			1642		0.0083	0.4073	0.1352	0.0779	129.849	0.6263	1.7366	0.5758	0.7787
1643		0.0322	0.8905	0.3054	0.1344	123.737	0.5107	2.2728	0.44	0.8267			1643		0.0059	0.3361	0.1342	0.056	52.9393	0.6571	2.3941	0.4177	0.8007
1644		0.0018	0.1544	0.0538	0.0422	128.955	0.9405	1.2729	0.7856	0.9379			1644		0.0008	0.0977	0.0343	0.0282	78.8297	1	1.2146	0.8233	0.9831
1645		0.0468	1.1027	0.3451	0.1728	88.8918	0.4839	1.9974	0.5006	0.8346			1645		0.0067	0.3221	0.1274	0.0669	95.7377	0.8107	1.9035	0.5254	0.9462
1646		0.0142	0.6504	0.2418	0.0746	133.33	0.421	3.2402	0.3086	0.7627			1646		0.0006	0.0845	0.0278	0.0276	0	1	1.008	0.992	0.9583
1647		0.0487	1.5147	0.3152	0.1967	68.7055	0.2667	1.6029	0.6239	0.6979			1647		0.0108	0.5417	0.1909	0.0721	118.647	0.463	2.6459	0.3779	0.7397
1648		0.0561	0.97	0.3117	0.2292	93.8588	0.7494	1.3602	0.7352	0.9419			1648		0.0015	0.1442	0.0542	0.0357	78.4086	0.9203	1.5181	0.6587	0.928
1649		0.0085	0.3595	0.1192	0.0903	85.717	0.8215	1.3202	0.7574	0.9096			1649		0.0016	0.1647	0.0712	0.0282	99.9205	0.7298	2.5258	0.3959	0.8955
1650		0.3522	3.5819	0.736	0.6093	30.7231	0.345	1.2079	0.8279	0.8396			1650		0.0329	0.9774	0.3759	0.1116	20.9588	0.4332	3.3687	0.2968	0.7996
1651		0.0177	0.6436	0.2591	0.0872	67.1642	0.5382	2.9727	0.3364	0.8633			1651		0.012	0.5477	0.2252	0.0677	15.4941	0.5013	3.3282	0.3005	0.8107
1652		0.005	0.3421	0.0988	0.0639	153.281	0.5327	1.5465	0.6466	0.7228			1652		0.0098	0.427	0.1606	0.0774	68.1852	0.6728	2.075	0.4819	0.8763
1653		0.0012	0.1357	0.0569	0.0258	97.2294	0.7882	2.2029	0.454	0.9362			1653		0.0077	0.3433	0.1175	0.0836	11.4055	0.8227	1.406	0.7112	0.9145
1654		0.0175	0.5627	0.2208	0.1006	95.7319	0.6926	2.1947	0.4556	0.9185			1654		0.0011	0.1327	0.056	0.0257	84.4011	0.8056	2.1815	0.4584	0.9247
1655		0.0166	0.499	0.168	0.1261	103.841	0.8399	1.3326	0.7504	0.9317			1655		0.001	0.1164	0.0449	0.0283	130.596	0.9244	1.5866	0.6303	0.9157
1656		0.1141	2.0941	0.653	0.2225	82.8883	0.327	2.9344	0.3408	0.7511			1656		0.0071	0.3383	0.1213	0.0741	175.749	0.775	1.6379	0.6105	0.9244
1657		0.7314	6.4989	1.3999	0.6652	64.3636	0.2176	2.1046	0.4752	0.805			1657		0.0019	0.1587	0.0541	0.0451	64.5052	0.9564	1.201	0.8326	0.9241
1658		0.0032	0.2226	0.0818	0.0502	123.62	0.8185	1.6294	0.6137	0.8913			1658		0.0234	0.6069	0.2267	0.1312	53.9291	0.7969	1.728	0.5787	0.9433
1659		0.1126	1.4587	0.516	0.278	83.9485	0.6653	1.8562	0.5387	0.9234			1659		0.0007	0.1007	0.0405	0.0231	0	0.9106	1.75	0.5714	1
1660		0.1204	1.5366	0.5309	0.2888	124.238	0.6408	1.8382	0.544	0.9091			1660		0.0008	0.1019	0.0382	0.0271	1.4177	0.9838	1.4063	0.7111	0.9394
1661		0.0012	0.1279	0.0497	0.0302	134.8	0.9069	1.6439	0.6083	0.8824			1661		0.007	0.3698	0.1464	0.0609	67.8101	0.6439	2.4022	0.4163	0.8697
1662		0.0011	0.1194	0.0397	0.0345	136.629	0.9479	1.1493	0.8701	0.9425			1662		0.0185	0.5979	0.2118	0.1111	27.8962	0.6495	1.9072	0.5243	0.8391
1663		0.0021	0.1629	0.0587	0.0455	134.483	0.9942	1.291	0.7746	0.9412			1663		0.08	1.7595	0.5087	0.2003	154.464	0.3248	2.5401	0.3937	0.6727
1664		0.0035	0.2256	0.0764	0.0586	5.6928	0.8681	1.304	0.7669	0.921			1664		0.0023	0.1936	0.0756	0.0394	30.2589	0.7828	1.92	0.5208	0.899
1665		0.1693	2.2297	0.6202	0.3476	82.7412	0.4279	1.7842	0.5605	0.8512			1665		0.0005	0.0772	0.0284	0.0223	167.179	1	1.2733	0.7854	0.9744
1666		0.0006	0.0887	0.0323	0.0248	104.305	1	1.2989	0.7699	0.8889			1666		0.0134	0.4815	0.1358	0.126	110.867	0.7284	1.0774	0.9282	0.8797
1667		0.0056	0.3655	0.1017	0.0703	54.6224	0.5282	1.4459	0.6916	0.7496			1667		0.0004	0.067	0.0239	0.021	135	1	1.1366	0.8798	0.9677
1668		0.0123	0.4362	0.1529	0.1025	5.7473	0.8128	1.4913	0.6706	0.9232			1668		0.0015	0.1454	0.0576	0.0331	28.2908	0.889	1.7419	0.5741	0.8976
1669		0.0116	0.5931	0.2267	0.065	133.424	0.4134	3.4868	0.2868	0.7056			1669		0.0197	0.7396	0.2278	0.1102	57.2394	0.4528	2.0673	0.4837	0.7176
1670		0.0188	0.7678	0.2687	0.0889	91.9876	0.4	3.0223	0.3309	0.7413			1670		0.0048	0.2793	0.105	0.0579	100.248	0.7692	1.8126	0.5517	0.8988
1671		0.0246	0.6654	0.241	0.1299	75.0439	0.698	1.855	0.5391	0.9195			1671		0.0009	0.1092	0.0441	0.025	78.649	0.9129	1.7608	0.5679	0.9167
1672		0.0432	0.8813	0.3193	0.1722	91.3984	0.699	1.8539	0.5394	0.9239			1672		0.0031	0.2039	0.0691	0.057	42.7073	0.9362	1.2119	0.8252	0.944
1673		0.0266	0.6926	0.2623	0.1291	136.783	0.6965	2.0318	0.4922	0.8929			1673		0.0009	0.1032	0.0381	0.0299	28.0682	1	1.2748	0.7844	0.9189
1674		0.008	0.3408	0.1152	0.0882	102.856	0.8632	1.3068	0.7652	0.9311			1674		0.0007	0.0947	0.0333	0.0281	90	1	1.1861	0.8431	0.9655
1675		0.7354	4.7788	1.2339	0.7588	79.6344	0.4047	1.626	0.615	0.8903			1675		0.003	0.2474	0.1037	0.0364	161.786	0.6091	2.8479	0.3511	0.8188
1676		0.1957	2.1871	0.6254	0.3983	62.5879	0.514	1.57	0.637	0.8666			1676		1.4705	15.6318	2.239	0.8362	125.382	0.0756	2.6775	0.3735	0.6317
1677		0.0005	0.0772	0.0284	0.0223	167.179	1	1.2733	0.7854	0.9744			1677		0.0003	0.0597	0.0231	0.0173	0	1	1.3333	0.75	1
1678		0.0024	0.1834	0.0674	0.0456	151.771	0.9021	1.4784	0.6764	0.934			1678		0.0005	0.0772	0.0284	0.0223	12.8205	1	1.2733	0.7854	0.9744
1679		0.0006	0.0845	0.0278	0.0276	90	1	1.008	0.992	0.9583			1679		0.0004	0.07	0.0231	0.0231	0	1	1	1	1
1680		0.0186	0.5689	0.2072	0.1145	63.87	0.7234	1.8099	0.5525	0.9097			1680		0.0021	0.1762	0.0687	0.0385	158.336	0.8397	1.7854	0.5601	0.8927
1681		0.0191	0.6666	0.2079	0.1167	44.5106	0.5388	1.7808	0.5615	0.8633			1681		0.0016	0.1514	0.0581	0.0357	118.478	0.8919	1.6283	0.6142	0.9254
1682		0.2321	2.2684	0.674	0.4384	134.759	0.5667	1.5376	0.6504	0.8935			1682		0.0006	0.0845	0.0278	0.0276	0	1	1.008	0.992	0.9583
1683		0.0978	1.5172	0.5843	0.213	60.7923	0.5337	2.7429	0.3646	0.8743			1683		0.0028	0.1966	0.0683	0.0514	172.394	0.8955	1.3293	0.7523	0.9292
1684		0.0122	0.529	0.2007	0.0773	76.0927	0.5469	2.5978	0.3849	0.8665			1684		0.0011	0.1237	0.0481	0.0285	75.4529	0.884	1.6908	0.5915	0.8913
1685		0.0055	0.2968	0.1048	0.0666	102.994	0.7823	1.5729	0.6358	0.8894			1685		0.0011	0.1134	0.0371	0.0369	45.0297	1	1.0064	0.9936	0.9213
1686		0.0177	0.7281	0.2437	0.0925	73.0347	0.4199	2.634	0.3797	0.7357			1686		0.0091	0.365	0.1237	0.0937	22.6404	0.8588	1.3207	0.7572	0.9132
1687		0.0876	1.7928	0.6239	0.1787	16.8226	0.3424	3.4904	0.2865	0.8027			1687		0.0166	0.6051	0.1926	0.1097	34.9561	0.5692	1.7564	0.5694	0.7836
1688		0.0176	0.5732	0.2137	0.1051	45.2445	0.6746	2.0344	0.4915	0.8571			1688		0.0022	0.1979	0.0783	0.0354	24.5186	0.699	2.2082	0.4529	0.8384
1689		0.0153	0.5097	0.1708	0.1142	47.5343	0.7413	1.4956	0.6686	0.8916			1689		0.0006	0.0875	0.0296	0.0271	135	1	1.0913	0.9164	0.9796
1690		0.1947	2.1675	0.7277	0.3407	78.0975	0.5208	2.1362	0.4681	0.8888			1690		0.0428	0.912	0.3105	0.1756	12.3236	0.6471	1.7682	0.5655	0.8908
1691		0.0097	0.4795	0.1414	0.0874	172.266	0.5307	1.6183	0.6179	0.815			1691		0.0106	0.395	0.1317	0.1022	104.195	0.8517	1.2882	0.7763	0.9494
1692		0.0013	0.1399	0.0601	0.0278	91.359	0.8422	2.1599	0.463	0.9524			1692		0.0016	0.1454	0.0536	0.038	162.134	0.9514	1.4104	0.709	0.8971
1693		0.0095	0.4542	0.1777	0.0683	66.7966	0.5802	2.604	0.384	0.8531			1693		0.2778	4.2386	0.7996	0.4423	164.689	0.1943	1.8079	0.5531	0.7187
1694		0.0586	1.0117	0.3713	0.201	42.9763	0.7195	1.8476	0.5412	0.9254			1694		0.0041	0.3293	0.1294	0.0408	0.4278	0.4805	3.1715	0.3153	0.7614
1695		0.0022	0.1659	0.0577	0.0475	99.2227	0.9825	1.2154	0.8228	0.9371			1695		0.0046	0.3041	0.1301	0.0455	34.5837	0.6313	2.8613	0.3495	0.8592
1696		0.0032	0.2231	0.0888	0.0463	81.5014	0.8147	1.9164	0.5218	0.9425			1696		0.079	2.0741	0.5745	0.1751	42.1647	0.2308	3.2811	0.3048	0.7099
1697		0.1408	2.5376	1.0611	0.1689	70.5096	0.2747	6.282	0.1592	0.7885			1697		0.0012	0.1194	0.044	0.0334	90	1	1.3197	0.7578	0.9565
1698		0.0125	0.4555	0.1655	0.0963	146.147	0.7582	1.7182	0.582	0.9129			1698		0.0011	0.1224	0.0461	0.0305	69.954	0.924	1.5125	0.6612	0.9438
1699		0.0179	0.7046	0.1923	0.1185	52.2434	0.453	1.6232	0.6161	0.6868			1699		0.0011	0.1224	0.0509	0.0269	171.834	0.902	1.8901	0.5291	0.9535
1700		0.0506	0.9073	0.2785	0.2312	77.5066	0.7721	1.2044	0.8303	0.9318			1700		0.0006	0.0815	0.0313	0.0225	142.018	1	1.392	0.7184	0.913
1701		0.0824	1.2811	0.4064	0.2581	81.4213	0.6308	1.5745	0.6351	0.897			1701		0.1299	2.5596	0.4682	0.3533	99.2667	0.2492	1.3252	0.7546	0.7013
1702		0.6129	5.31	1.0791	0.7231	49.7212	0.2732	1.4923	0.6701	0.7971			1702		0.0036	0.2286	0.0772	0.0598	20.9318	0.8707	1.2916	0.7742	0.9293
1703		0.3656	3.2437	1.0299	0.452	107.717	0.4366	2.2789	0.4388	0.8325			1703		0.3863	6.1401	0.9738	0.505	179.115	0.1287	1.9282	0.5186	0.5976
1704		0.0278	0.7221	0.2124	0.1668	178.246	0.6704	1.2734	0.7853	0.8689			1704		0.2584	5.293	0.6424	0.5122	35.3251	0.1159	1.2543	0.7972	0.6302
1705		0.0008	0.0989	0.0352	0.0294	46.3132	1	1.1957	0.8363	0.9394			1705		0.0011	0.1237	0.0467	0.0308	34.8055	0.9271	1.5186	0.6585	0.9053
1706		0.0114	0.467	0.1564	0.0928	15.1858	0.6564	1.6858	0.5932	0.8354			1706		0.0098	0.3783	0.1397	0.0897	117.614	0.8643	1.5584	0.6417	0.9375
1707		0.054	0.9265	0.299	0.23	152.522	0.7907	1.2997	0.7694	0.9423			1707		0.0046	0.2546	0.0812	0.0729	67.771	0.9005	1.1135	0.8981	0.9171
1708		0.0009	0.1049	0.039	0.0282	0	0.9882	1.382	0.7236	0.9706			1708		0.501	5.3425	1.2704	0.5021	28.4206	0.2206	2.5305	0.3952	0.7311
1709		0.6459	4.1667	1.2642	0.6505	56.5851	0.4675	1.9436	0.5145	0.8956			1709		0.0004	0.07	0.0289	0.0173	0	1	1.6667	0.6	1
1710		0.0015	0.1864	0.0791	0.0245	22.2537	0.5506	3.2244	0.3101	0.7632			1710		0.0092	0.3885	0.1322	0.0882	131.232	0.7625	1.4981	0.6675	0.8847
1711		0.0015	0.1544	0.0615	0.0315	168.026	0.8022	1.9523	0.5122	0.8855			1711		0.0013	0.1369	0.0528	0.0323	117.671	0.8971	1.6334	0.6122	0.9358
1712		0.2485	3.2916	1.1842	0.2671	61.6803	0.2882	4.4327	0.2256	0.8358			1712		0.0008	0.0977	0.0343	0.0282	11.1703	1	1.2146	0.8233	0.9831
1713		0.0004	0.067	0.0239	0.021	45.0006	1	1.1366	0.8798	0.9677			1713		0.0107	0.4495	0.1552	0.0876	135.973	0.6644	1.7714	0.5645	0.8623
1714		0.0188	0.5959	0.2274	0.1054	92.962	0.6658	2.1581	0.4634	0.9175			1714		0.0061	0.415	0.1607	0.0485	42.4375	0.4461	3.3163	0.3015	0.7236
1715		0.0044	0.2781	0.1104	0.0511	34.9362	0.7207	2.1591	0.4632	0.8825			1715		0.0109	0.4373	0.1581	0.0877	4.3381	0.7158	1.8026	0.5548	0.8992
1716		0.0179	0.5502	0.1837	0.1242	108.619	0.7441	1.4784	0.6764	0.8969			1716		0.0003	0.0597	0.0231	0.0173	90	1	1.3333	0.75	1
1717		0.0004	0.07	0.0231	0.0231	0	1	1	1	1			1717		0.0004	0.07	0.0231	0.0231	0	1	1	1	1
1718		0.0013	0.1297	0.0434	0.0377	93.5806	0.9609	1.1518	0.8682	0.9423			1718		0.0174	0.6679	0.2302	0.0963	24.0913	0.4902	2.3912	0.4182	0.812
1719		0.0223	0.7408	0.2846	0.0996	69.8649	0.5096	2.8588	0.3498	0.8614			1719		0.0021	0.1749	0.0581	0.046	30.3217	0.8624	1.2636	0.7914	0.9195
1720		0.0014	0.1484	0.0595	0.0303	136.588	0.8085	1.9593	0.5104	0.871			1720		0.0017	0.1484	0.0487	0.0453	38.1175	0.9882	1.0734	0.9316	0.9231
1721		0.0033	0.2184	0.0721	0.0584	42.954	0.8714	1.235	0.8097	0.9065			1721		0.0127	0.5749	0.1822	0.0886	58.3039	0.4819	2.056	0.4864	0.7559
1722		0.002	0.1689	0.0626	0.0405	66.1865	0.8786	1.5446	0.6474	0.9157			1722		0.0101	0.4295	0.1676	0.0764	69.3005	0.6847	2.1944	0.4557	0.8876
1723		0.0551	0.9542	0.3235	0.2167	115.245	0.7599	1.4931	0.6697	0.9281			1723		0.0056	0.3353	0.1043	0.0686	32.3225	0.6277	1.5215	0.6572	0.7824
1724		0.0043	0.2866	0.1103	0.0494	112.233	0.6545	2.2338	0.4477	0.817			1724		1.2715	12.7921	1.6031	1.0099	75.8867	0.0976	1.5874	0.63	0.6714
1725		0.002	0.1707	0.067	0.0384	6.6861	0.8719	1.746	0.5727	0.9625			1725		1.2502	14.5964	1.4069	1.1314	159.62	0.0737	1.2435	0.8042	0.6105
1726		0.0005	0.0802	0.0289	0.0231	90	1	1.25	0.8	1			1726		0.0056	0.3058	0.1001	0.0718	49.4911	0.7581	1.3937	0.7175	0.8903
1727		0.1018	1.8212	0.6103	0.2123	77.3039	0.3855	2.8748	0.3478	0.8136			1727		0.0005	0.0802	0.0289	0.0231	0	1	1.25	0.8	1
1728		0.0019	0.1604	0.0613	0.0387	172.758	0.9099	1.5864	0.6304	0.966			1728		0.0006	0.0845	0.0308	0.0239	130.583	1	1.2879	0.7765	0.9362
1729		0.0006	0.0875	0.0296	0.0271	45.0013	1	1.0913	0.9164	0.9796			1729		0.0219	0.6739	0.1936	0.1443	144.076	0.6072	1.3412	0.7456	0.8
1730		0.0003	0.0597	0.0231	0.0173	0	1	1.3333	0.75	1			1730		0.0147	0.8398	0.1904	0.0986	35.2662	0.2628	1.9303	0.5181	0.5375
1731		0.0044	0.2564	0.1037	0.0538	77.163	0.838	1.9252	0.5194	0.9356			1731		0.0004	0.067	0.0239	0.021	135	1	1.1366	0.8798	0.9677
1732		0.0262	1.0394	0.2317	0.1441	0.5286	0.305	1.6085	0.6217	0.685			1732		0.001	0.1134	0.0429	0.0304	135.605	0.9996	1.4143	0.7071	0.9286
1733		0.0202	0.6824	0.2532	0.1016	47.6442	0.5454	2.4916	0.4013	0.837			1733		0.003	0.2961	0.1293	0.0297	93.3942	0.4326	4.3519	0.2298	0.7904
1734		0.0013	0.1267	0.044	0.038	74.7526	1	1.158	0.8636	0.9524			1734		0.0013	0.1339	0.0536	0.0318	99.5439	0.9378	1.6836	0.594	0.9358
1735		0.0015	0.1442	0.0549	0.0347	74.3912	0.9044	1.5825	0.6319	0.9268			1735		0.0108	0.4687	0.1329	0.1031	85.1656	0.6154	1.2891	0.7758	0.82
1736		0.0009	0.1122	0.0444	0.0256	81.2214	0.8909	1.7363	0.5759	0.9189			1736		0.0509	0.9117	0.2766	0.2345	27.5086	0.7701	1.1797	0.8476	0.9289
1737		0.4135	4.2096	1.1322	0.465	25.4274	0.2932	2.4348	0.4107	0.709			1737		0.0053	0.2823	0.095	0.0707	117.861	0.8316	1.345	0.7435	0.8993
1738		0.0006	0.0845	0.0304	0.0253	45.0006	1	1.2023	0.8318	0.9583			1738		0.0528	1.1284	0.3358	0.2001	155.822	0.5209	1.6778	0.596	0.7988
1739		0.0536	1.1881	0.5019	0.1361	75.2976	0.4775	3.6886	0.2711	0.9026			1739		0.0009	0.1134	0.0459	0.0262	42.8669	0.9227	1.7508	0.5712	0.9114
1740		0.1001	1.3777	0.4517	0.2821	75.2253	0.6625	1.6012	0.6245	0.8888			1740		0.0036	0.2703	0.1159	0.0395	138.003	0.6182	2.9346	0.3408	0.8083
1741		0.2679	2.4864	0.6831	0.4994	15.4117	0.5446	1.3677	0.7311	0.9152			1741		0.0009	0.1122	0.0437	0.0268	3.5963	0.9171	1.6318	0.6128	0.9333
1742		0.397	2.9736	0.855	0.5912	107.43	0.5643	1.4461	0.6915	0.9253			1742		0.0237	0.6466	0.1827	0.1651	140.448	0.7122	1.1065	0.9037	0.887
1743		0.0051	0.2739	0.0864	0.0746	67.7175	0.8487	1.1588	0.863	0.9104			1743		0.416	5.5934	1.0532	0.5029	97.0035	0.1671	2.0944	0.4775	0.5811
1744		0.001	0.1382	0.0596	0.0224	53.5451	0.691	2.6605	0.3759	0.8163			1744		0.0015	0.1544	0.0658	0.0295	6.448	0.8022	2.2309	0.4482	0.9062
1745		0.0023	0.1864	0.0731	0.0393	82.893	0.8163	1.8586	0.538	0.9053			1745		0.0199	0.953	0.3753	0.0676	171.462	0.2756	5.5538	0.1801	0.6515
1746		0.0188	0.6014	0.2223	0.1078	93.071	0.6538	2.0624	0.4849	0.8819			1746		0.0091	0.418	0.1259	0.0916	72.9796	0.6511	1.3739	0.7279	0.8466
1747		0.0014	0.1527	0.0618	0.0281	131.371	0.7359	2.1948	0.4556	0.8387			1747		0.0006	0.0947	0.0394	0.0204	103.282	0.8826	1.9346	0.5169	0.9231
1748		0.0983	1.5461	0.3803	0.3292	56.8859	0.5168	1.1553	0.8656	0.8366			1748		0.0042	0.2576	0.089	0.0601	141.525	0.7952	1.4809	0.6753	0.8889
1749		0.0884	1.2566	0.4167	0.2702	97.8435	0.7039	1.542	0.6485	0.9161			1749		0.0101	0.4555	0.1494	0.0861	133.92	0.612	1.7356	0.5762	0.7971
1750		0.0008	0.0989	0.0403	0.024	158.566	0.977	1.6782	0.5959	0.9206			1750		0.0003	0.0597	0.0231	0.0173	90	1	1.3333	0.75	1
1751		0.0179	0.5767	0.1737	0.131	103.313	0.6753	1.3259	0.7542	0.8454			1751		0.0236	0.6846	0.2698	0.1116	105.523	0.634	2.4181	0.4135	0.906
1752		0.1094	1.4854	0.5353	0.2601	104.099	0.6229	2.0577	0.486	0.924			1752		0.0016	0.1484	0.0525	0.0388	11.157	0.9133	1.3544	0.7384	0.9037
1753		0.0033	0.2431	0.1012	0.0413	26.1463	0.6975	2.4503	0.4081	0.8681			1753		0.0039	0.3221	0.1375	0.0362	7.7368	0.4737	3.7969	0.2634	0.7842
1754		0.0004	0.067	0.0239	0.021	45.0006	1	1.1366	0.8798	0.9677			1754		0.0035	0.2371	0.0927	0.0476	44.9329	0.7743	1.9481	0.5133	0.9263
1755		0.0007	0.0917	0.0348	0.025	29.4674	1	1.3915	0.7186	0.9455			1755		0.0028	0.2286	0.0909	0.0389	16.9255	0.6688	2.3351	0.4282	0.8346
1756		0.0083	0.383	0.1424	0.0744	79.9314	0.7126	1.9136	0.5226	0.8867			1756		0.0025	0.2166	0.0894	0.0351	46.3001	0.6607	2.5426	0.3933	0.8468
1757		0.0083	0.3988	0.1604	0.066	118.841	0.6574	2.4283	0.4118	0.9096			1757		0.0006	0.0845	0.0304	0.0253	134.999	1	1.2023	0.8318	0.9583
1758		0.001	0.1164	0.0451	0.0281	112.389	0.9244	1.6026	0.624	0.9157			1758		0.0018	0.1484	0.0559	0.0401	158.058	1	1.3952	0.7167	0.9371
1759		0.0005	0.0742	0.0274	0.022	0	1	1.2483	0.8011	0.9474			1759		0.0624	1.7265	0.4568	0.174	93.5675	0.2631	2.6257	0.3809	0.6985
1760		0.0008	0.1019	0.0393	0.0264	71.4391	0.9838	1.4913	0.6705	0.9538			1760		0.0233	0.7896	0.2665	0.1114	91.1695	0.4698	2.3926	0.418	0.7649
1761		0.0003	0.0597	0.0231	0.0173	90	1	1.3333	0.75	1			1761		0.0177	0.5557	0.1758	0.1279	32.1195	0.7188	1.3745	0.7275	0.9034
1762		0.0464	1.1039	0.3882	0.1522	45.0478	0.4785	2.5509	0.392	0.8197			1762		0.0145	0.5225	0.1658	0.1114	33.4255	0.6682	1.4884	0.6719	0.8722
1763		0.0005	0.0772	0.0284	0.0223	77.1795	1	1.2733	0.7854	0.9744			1763		0.0117	0.488	0.1749	0.0848	94.3189	0.6149	2.0629	0.4848	0.8315
1764		0.0298	0.6889	0.2375	0.1598	108.723	0.7895	1.4858	0.673	0.9334			1764		0.0029	0.1996	0.0708	0.0514	77.3708	0.9019	1.3765	0.7265	0.9356
1765		0.1289	2.3795	0.6194	0.265	23.8882	0.2862	2.3372	0.4279	0.8152			1765		0.0094	0.4205	0.151	0.0797	152.718	0.6714	1.8942	0.5279	0.8163
1766		0.7028	5.4665	1.3938	0.6419	80.337	0.2955	2.1713	0.4606	0.8296			1766		0.0105	0.5472	0.1979	0.0674	64.3082	0.4395	2.9366	0.3405	0.7209
1767		0.0046	0.2841	0.1179	0.0499	107.939	0.7192	2.3644	0.4229	0.9119			1767		0.0003	0.0597	0.0231	0.0173	90	1	1.3333	0.75	1
1768		0.0134	0.5067	0.1751	0.0973	91.9416	0.6551	1.7987	0.556	0.8673			1768		0.0061	0.3161	0.1013	0.0768	144.642	0.7692	1.319	0.7582	0.8776
1769		0.0038	0.2721	0.0824	0.0592	119.01	0.6504	1.3924	0.7182	0.7807			1769		0.0781	1.1419	0.4041	0.2459	22.5498	0.7522	1.6434	0.6085	0.9301
1770		0.0265	0.7249	0.2926	0.1151	93.8916	0.6327	2.5409	0.3936	0.9093			1770		0.0047	0.2678	0.0921	0.0649	114.727	0.8229	1.4188	0.7048	0.9109
1771		0.0111	0.5012	0.1763	0.08	155.593	0.554	2.2034	0.4538	0.825			1771		0.0931	1.8728	0.5257	0.2256	94.5417	0.3337	2.3305	0.4291	0.7476
1772		0.0007	0.1007	0.0405	0.0231	0	0.9106	1.75	0.5714	1			1772		0.0103	0.442	0.1582	0.0828	175.914	0.6617	1.91	0.5236	0.8779
1773		0.0008	0.0959	0.0356	0.0282	137.637	1	1.2644	0.7909	0.9231			1773		0.0058	0.2896	0.0963	0.0767	18.8126	0.8691	1.2552	0.7967	0.917
1774		0.0003	0.0597	0.0231	0.0173	90	1	1.3333	0.75	1			1774		0.0113	0.4725	0.1775	0.0808	26.8867	0.6338	2.1974	0.4551	0.8445
1775		0.0669	1.5404	0.444	0.1918	110.658	0.3541	2.3154	0.4319	0.6949			1775		0.0004	0.067	0.0239	0.021	135	1	1.1366	0.8798	0.9677
1776		0.5316	3.9128	1.1569	0.5851	112.058	0.4364	1.9774	0.5057	0.8862			1776		0.28	4.7674	0.8925	0.3994	82.1445	0.1548	2.2344	0.4475	0.558
1777		0.0007	0.0917	0.0348	0.025	60.5326	1	1.3915	0.7186	0.9455			1777		0.0077	0.4253	0.1526	0.0642	48.3243	0.5343	2.3778	0.4206	0.8072
1778		0.0024	0.1774	0.063	0.0477	50.1142	0.9432	1.3193	0.758	0.9137			1778		0.0013	0.1352	0.0571	0.0281	132.624	0.8665	2.0327	0.492	0.8889
1779		0.1616	2.2905	0.6431	0.32	19.9287	0.3871	2.0101	0.4975	0.8634			1779		0.0007	0.0887	0.0331	0.0252	155.028	1	1.3125	0.7619	0.9259
1780		0.0004	0.07	0.0231	0.0231	0	1	1	1	1			1780		0.0328	0.9967	0.2283	0.1829	131.573	0.415	1.2483	0.8011	0.7405
1781		0.0014	0.1369	0.0501	0.0367	45.0008	0.9675	1.3632	0.7336	0.9565			1781		0.0673	1.9664	0.4031	0.2125	28.6849	0.2186	1.8975	0.527	0.6792
1782		0.0006	0.0875	0.0296	0.0271	135	1	1.0913	0.9164	0.9796			1782		0.0158	0.7421	0.304	0.0661	149.363	0.3599	4.6023	0.2173	0.7258
1783		0.1071	1.9182	0.4323	0.3153	85.8732	0.3656	1.3713	0.7292	0.7795			1783		0.0006	0.0875	0.034	0.0216	79.9265	0.9487	1.5733	0.6356	0.9565
1784		0.0262	0.7286	0.2838	0.1176	91.3242	0.6206	2.4135	0.4143	0.9165			1784		0.0004	0.067	0.0239	0.021	135	1	1.1366	0.8798	0.9677
1785		0.0112	0.4717	0.189	0.0751	73.3024	0.6299	2.5157	0.3975	0.8799			1785		0.0476	1.335	0.3242	0.1871	66.3967	0.3359	1.733	0.577	0.7184
1786		0.0048	0.3016	0.1286	0.0478	103.848	0.6672	2.6899	0.3718	0.8889			1786		0.0914	1.9129	0.4264	0.2729	170.665	0.3138	1.5625	0.64	0.7809
1787		0.2254	3.7154	0.8557	0.3354	81.2854	0.2052	2.5515	0.3919	0.7508			1787		0.0023	0.1774	0.0643	0.0447	61.8215	0.9013	1.4404	0.6942	0.9053
1788		0.0009	0.1062	0.0394	0.0288	30.6238	0.9944	1.366	0.732	0.9315			1788		0.0187	0.5934	0.2228	0.1068	6.5353	0.6668	2.0863	0.4793	0.895
1789		0.0173	0.5652	0.2028	0.1089	96.5211	0.6824	1.8622	0.537	0.8951			1789		0.0009	0.1134	0.0475	0.0246	153.13	0.8971	1.9296	0.5182	0.8974
1790		0.0066	0.4103	0.1411	0.0599	51.284	0.4957	2.3552	0.4246	0.7302			1790		0.0066	0.3643	0.1456	0.0581	76.9918	0.6287	2.5081	0.3987	0.8433
1791		0.008	0.3323	0.1096	0.0927	32.0618	0.9078	1.1821	0.846	0.9545			1791		0.0245	1.0629	0.3544	0.0881	25.104	0.2726	4.025	0.2484	0.6435
1792		0.1986	2.3229	0.6059	0.4172	58.2734	0.4624	1.4523	0.6886	0.8809			1792		0.0003	0.0597	0.0231	0.0173	90	1	1.3333	0.75	1
1793		0.2701	2.4813	0.7761	0.4432	67.1432	0.5513	1.7511	0.5711	0.8492			1793		0.0063	0.3625	0.1333	0.0599	162.166	0.5997	2.2234	0.4498	0.8171
1794		0.0609	1.355	0.4222	0.1837	32.0694	0.4169	2.2986	0.435	0.7791			1794		0.0042	0.3263	0.1115	0.0476	114.958	0.4924	2.3403	0.4273	0.7244
1795		0.0052	0.2896	0.1146	0.0577	67.1724	0.7787	1.9864	0.5034	0.9124			1795		0.0036	0.2389	0.088	0.0528	42.647	0.8034	1.6668	0.6	0.8997
1796		0.398	2.9813	0.7389	0.6858	86.4449	0.5627	1.0774	0.9282	0.9284			1796		0.0009	0.1134	0.0436	0.0276	139.832	0.9227	1.5802	0.6328	0.9
1797		0.0016	0.1484	0.0531	0.039	52.2401	0.9283	1.3591	0.7358	0.9118			1797		0.0019	0.1604	0.0611	0.0389	87.2257	0.9099	1.5714	0.6364	0.966
1798		0.0007	0.0857	0.0321	0.0261	171.464	1	1.2299	0.813	0.9091			1798		0.0014	0.1309	0.0444	0.0392	129.535	1	1.133	0.8826	0.9286
1799		0.0016	0.1527	0.061	0.0334	39.5174	0.8633	1.8235	0.5484	0.9173			1799		0.0008	0.0989	0.0377	0.0275	90	1	1.3725	0.7286	0.9394
1800		0.0128	0.453	0.1442	0.1127	56.3413	0.7811	1.2796	0.7815	0.9328			1800		0.0014	0.1382	0.0522	0.0352	169.323	0.9502	1.4809	0.6753	0.9167
1801		0.0003	0.0597	0.0231	0.0173	0	1	1.3333	0.75	1			1801		0.0008	0.1032	0.0426	0.0251	144.55	0.9912	1.6968	0.5893	0.9143
1802		0.0012	0.1267	0.0481	0.0319	95.4232	0.9453	1.5067	0.6637	0.9293			1802		0.0051	0.2853	0.0989	0.0656	35.9994	0.7858	1.5083	0.663	0.8879
1803		0.0005	0.0772	0.0287	0.0209	107.296	0.9959	1.3723	0.7287	0.9474			1803		0.0154	0.5207	0.1632	0.1199	20.1212	0.7128	1.361	0.7348	0.8499
1804		0.0142	0.4892	0.1805	0.1003	108.319	0.7468	1.7987	0.556	0.9321			1804		0.0007	0.0947	0.0344	0.0272	20.5045	1	1.2659	0.79	0.9655
1805		0.0004	0.067	0.0239	0.021	135	1	1.1366	0.8798	0.9677			1805		0.0072	0.3625	0.1403	0.0655	159.726	0.69	2.1421	0.4668	0.9031
1806		0.0005	0.0772	0.0284	0.0223	102.82	1	1.2733	0.7854	0.9744			1806		0.0009	0.1032	0.0385	0.0286	62.8069	1	1.3445	0.7438	0.9041
1807		0.0004	0.0742	0.0292	0.0195	24.9017	1	1.497	0.668	0.9189			1807		0.0025	0.1906	0.073	0.0439	59.1628	0.8711	1.661	0.602	0.91
1808		0.0198	0.7101	0.2096	0.1205	67.276	0.4945	1.7386	0.5752	0.8308			1808		0.0046	0.2811	0.1106	0.0535	27.2055	0.7388	2.0684	0.4835	0.9008
1809		0.0008	0.0989	0.0377	0.0275	90	1	1.3725	0.7286	0.9394			1809		0.0338	1.1958	0.3418	0.1257	20.3192	0.2966	2.718	0.3679	0.6566
1810		0.0008	0.0977	0.0343	0.0282	168.83	1	1.2146	0.8233	0.9831			1810		0.0958	2.1433	0.4927	0.2475	39.0395	0.262	1.9908	0.5023	0.6777
1811		0.0006	0.0785	0.0265	0.0265	0	1	1	1	0.913			1811		0.207	2.8991	0.7218	0.3652	34.1305	0.3096	1.9766	0.5059	0.7581
1812		0.0014	0.1412	0.0524	0.0351	97.2047	0.9102	1.4933	0.6696	0.9091			1812		0.0009	0.1062	0.0401	0.0283	120.17	0.9944	1.4156	0.7064	0.9189
1813		0.001	0.1237	0.0524	0.0242	64.294	0.8193	2.16	0.463	0.8941			1813		0.1532	1.765	0.5257	0.371	134.233	0.6179	1.417	0.7057	0.8681
1814		0.0731	1.1204	0.36	0.2586	67.9619	0.732	1.3921	0.7184	0.9242			1814		0.0031	0.2021	0.0655	0.0602	122.626	0.9525	1.0881	0.919	0.9183
1815		0.0025	0.2286	0.0929	0.0349	101.364	0.612	2.6644	0.3753	0.8326			1815		0.0116	0.4278	0.1343	0.1097	69.2787	0.7949	1.2243	0.8168	0.9121
1816		0.0003	0.0597	0.0231	0.0173	0	1	1.3333	0.75	1			1816		0.0003	0.0597	0.0231	0.0173	0	1	1.3333	0.75	1
1817		0.0009	0.1092	0.0391	0.0291	69.0588	0.9405	1.3423	0.745	0.9067			1817		0.0145	0.6184	0.154	0.12	68.1558	0.4769	1.2837	0.779	0.7163
1818		0.0019	0.1617	0.055	0.0437	152.978	0.9086	1.2581	0.7948	0.9231			1818		0.2506	3.3561	0.9345	0.3415	163.177	0.2796	2.7365	0.3654	0.7226
1819		0.0054	0.3928	0.1783	0.0382	61.9566	0.4361	4.6639	0.2144	0.7542			1819		0.0021	0.1732	0.0629	0.042	161.059	0.869	1.4973	0.6679	0.9029
1820		0.0496	1.2953	0.2949	0.2143	32.503	0.3717	1.3758	0.7268	0.7945			1820		0.1717	2.4546	0.7385	0.296	129.155	0.3581	2.4948	0.4008	0.8161
1821		0.012	0.4488	0.175	0.0875	81.5598	0.75	2	0.5	0.9337			1821		0.0007	0.0887	0.0334	0.026	162.892	1	1.2833	0.7792	0.9286
1822		0.0404	0.9917	0.3646	0.1412	106.171	0.5168	2.5817	0.3873	0.8609			1822		0.0177	0.7191	0.1861	0.1212	123.488	0.4305	1.5347	0.6516	0.7042
1823		0.0632	1.1626	0.4439	0.1814	50.8608	0.5881	2.4466	0.4087	0.8981			1823		0.0062	0.3776	0.0934	0.0844	35.7917	0.546	1.1069	0.9035	0.7421
1824		0.6762	3.9891	1.1275	0.7636	47.5787	0.534	1.4766	0.6772	0.8731			1824		0.0014	0.1339	0.0456	0.0396	140.118	0.9929	1.1522	0.8679	0.9391
1825		0.0011	0.1574	0.0703	0.02	104.739	0.559	3.519	0.2842	0.785			1825		0.1391	3.1732	0.5397	0.3283	7.857	0.1737	1.6443	0.6082	0.614
1826		0.0648	1.0786	0.3588	0.23	42.6543	0.6999	1.5603	0.6409	0.9216			1826		0.0003	0.0597	0.0231	0.0173	90	1	1.3333	0.75	1
1827		0.0005	0.0785	0.0327	0.0194	135	1	1.6793	0.5955	0.9048			1827		0.0556	1.4115	0.3453	0.2049	86.9014	0.3506	1.6851	0.5934	0.6517
1828		0.0954	1.7243	0.388	0.3131	176.174	0.4033	1.2391	0.807	0.7934			1828		0.0004	0.07	0.0231	0.0231	0	1	1	1	1
1829		0.1902	2.3852	0.5803	0.4174	42.5987	0.4202	1.39	0.7194	0.8494			1829		0.0334	0.9952	0.2824	0.1504	70.6353	0.4232	1.8775	0.5326	0.7211
1830		0.0005	0.0772	0.0284	0.0223	77.1795	1	1.2733	0.7854	0.9744			1830		0.0737	1.3163	0.3387	0.2769	0.5478	0.5343	1.2232	0.8175	0.8268
1831		0.002	0.1912	0.0841	0.0306	94.8265	0.695	2.7511	0.3635	0.9277			1831		0.0018	0.1762	0.06	0.0384	106.455	0.7334	1.5613	0.6405	0.8313
1832		0.0009	0.1182	0.0511	0.0229	88.0479	0.8263	2.2346	0.4475	0.9859			1832		0.1035	2.1308	0.5016	0.2628	57.401	0.2866	1.9084	0.524	0.7807
1833		0.0017	0.1659	0.068	0.0324	65.5155	0.7908	2.0965	0.477	0.898			1833		0.0005	0.0742	0.0286	0.021	156.891	1	1.362	0.7342	0.9474
1834		0.0326	1.0339	0.384	0.1082	112.247	0.3835	3.5497	0.2817	0.7788			1834		0.0064	0.3318	0.1146	0.0709	38.4088	0.7279	1.6168	0.6185	0.871
1835		0.1067	1.834	0.5449	0.2494	37.4378	0.3987	2.1852	0.4576	0.7915			1835		0.0102	0.5327	0.1655	0.0787	178.469	0.4533	2.1022	0.4757	0.7317
1836		0.0115	0.4742	0.1638	0.0895	102.015	0.6438	1.8299	0.5465	0.85			1836		0.0006	0.0785	0.0265	0.0265	0	1	1	1	0.913
1837		0.0094	0.415	0.1631	0.0732	61.9339	0.6836	2.2293	0.4486	0.8925			1837		0.0008	0.0959	0.0334	0.03	45.0013	1	1.116	0.896	0.9231
1838		0.0009	0.1062	0.0397	0.0295	30.9072	1	1.3449	0.7436	0.9333			1838		0.0011	0.1237	0.0472	0.0305	59.157	0.9271	1.5474	0.6463	0.9053
1839		0.0017	0.1514	0.0524	0.0421	126.882	0.9494	1.2427	0.8047	0.9296			1839		0.0148	0.6456	0.1869	0.101	32.0428	0.447	1.8504	0.5404	0.7211
1840		0.0033	0.2389	0.0934	0.0454	105.033	0.7341	2.0552	0.4866	0.9007			1840		0.0006	0.0875	0.0299	0.0257	37.8921	0.9918	1.1631	0.8598	0.9583
1841		0.0044	0.3126	0.0981	0.0572	100.252	0.5671	1.7148	0.5832	0.75			1841		0.0009	0.1062	0.0421	0.0262	126.593	0.9652	1.6059	0.6227	0.9296
1842		0.0005	0.0772	0.0284	0.0223	12.8205	1	1.2733	0.7854	0.9744			1842		0.0312	0.824	0.2285	0.1737	151.322	0.577	1.3151	0.7604	0.8145
1843		0.0004	0.07	0.0231	0.0231	0	1	1	1	1			1843		0.0015	0.1472	0.0548	0.0354	169.659	0.8831	1.5487	0.6457	0.9206
1844		0.0032	0.2159	0.082	0.0493	87.1747	0.8562	1.6645	0.6008	0.9641			1844		0.2472	4.038	0.6757	0.4658	105.82	0.1905	1.4505	0.6894	0.7389
1845		0.0146	0.8988	0.3527	0.0528	21.232	0.2274	6.6817	0.1497	0.6919			1845		0.0028	0.2226	0.0905	0.0399	13.3083	0.7187	2.2701	0.4405	0.8816
1846		0.1206	1.4654	0.4933	0.3112	38.0701	0.7055	1.585	0.6309	0.8934			1846		0.0003	0.0597	0.0231	0.0173	90	1	1.3333	0.75	1
1847		0.0039	0.2419	0.0948	0.0525	75.0542	0.84	1.8063	0.5536	0.9342			1847		0.0191	0.5647	0.198	0.1225	85.0747	0.7509	1.6161	0.6188	0.8952
1848		0.0272	0.7878	0.2325	0.1488	86.1187	0.55	1.5627	0.6399	0.814			1848		0.0005	0.0742	0.0274	0.022	90	1	1.2483	0.8011	0.9474
1849		0.0054	0.3468	0.1453	0.0469	101.838	0.5593	3.0975	0.3228	0.8226			1849		0.0048	0.3776	0.1566	0.0391	164.777	0.4234	4.0094	0.2494	0.7673
1850		0.0009	0.1092	0.0431	0.0271	86.9001	0.9682	1.5885	0.6295	0.9333			1850		0.0015	0.1369	0.0448	0.0418	29.2566	0.9851	1.0723	0.9325	0.9412
1851		0.0249	0.6472	0.2176	0.1454	101.87	0.7457	1.496	0.6684	0.915			1851		0.0306	0.8493	0.2169	0.1795	58.6195	0.5327	1.2087	0.8273	0.7979
1852		0.0113	0.4235	0.1482	0.0974	158.726	0.7943	1.5218	0.6571	0.8944			1852		0.0134	0.5617	0.1496	0.1144	123.762	0.5352	1.3079	0.7646	0.7642
1853		0.019	0.5255	0.1868	0.1294	0.7849	0.8636	1.4439	0.6926	0.9482			1853		0.0093	0.3686	0.1242	0.0958	107.195	0.8644	1.2965	0.7713	0.9406
1854		0.0006	0.0845	0.0278	0.0276	90	1	1.008	0.992	0.9583			1854		0.0014	0.1412	0.0561	0.0322	156.244	0.8936	1.7438	0.5735	0.9231
1855		0.0181	0.7263	0.3173	0.0725	67.043	0.4301	4.3799	0.2283	0.8235			1855		0.0217	0.5839	0.1869	0.1477	77.7702	0.7989	1.2655	0.7902	0.9214
1856		0.0066	0.3625	0.1483	0.0568	109.651	0.6323	2.6124	0.3828	0.8873			1856		0.0009	0.1062	0.0367	0.031	17.227	0.9944	1.1827	0.8456	0.9067
1857		0.0065	0.3583	0.1495	0.0554	106.59	0.6371	2.6982	0.3706	0.8969			1857		0.0013	0.1309	0.0497	0.0329	162.903	0.9428	1.5089	0.6627	0.8991
1858		0.0244	0.8778	0.2156	0.1438	7.1647	0.3972	1.4993	0.667	0.7316			1858		0.0054	0.3361	0.1138	0.0605	31.7462	0.6016	1.8813	0.5316	0.7803
1859		0.0563	1.1691	0.3965	0.181	59.4352	0.5181	2.191	0.4564	0.8506			1859		0.005	0.2666	0.0941	0.0678	71.914	0.8862	1.3879	0.7205	0.9317
1860		0.0006	0.0785	0.0265	0.0265	0	1	1	1	0.913			1860		0.0014	0.1412	0.0552	0.0333	109.446	0.9102	1.6558	0.6039	0.9091
1861		0.0003	0.0597	0.0231	0.0173	90	1	1.3333	0.75	1			1861		0.0006	0.0815	0.0285	0.0258	45	1	1.1014	0.9079	0.9362
1862		0.0009	0.1062	0.0406	0.0271	60.8625	0.9652	1.4961	0.6684	0.9041			1862		0.0025	0.1906	0.065	0.0488	60.1501	0.8621	1.3326	0.7504	0.8962
1863		0.0013	0.1399	0.0602	0.0266	177.081	0.8085	2.2622	0.442	0.9412			1863		0.0095	0.395	0.1487	0.0816	94.3428	0.7671	1.8223	0.5488	0.9202
1864		0.0133	0.4802	0.1825	0.0926	53.738	0.7236	1.9698	0.5077	0.9293			1864		0.0003	0.0597	0.0231	0.0173	90	1	1.3333	0.75	1
1865		0.0124	0.491	0.1782	0.0883	85.2489	0.6444	2.0175	0.4957	0.8714			1865		0.0115	0.4995	0.2089	0.0702	10.9949	0.5803	2.9755	0.3361	0.871
1866		0.0004	0.07	0.0231	0.0231	0	1	1	1	1			1866		0.0015	0.1382	0.0473	0.041	90	1	1.1525	0.8677	0.9206
1867		0.0443	1.2235	0.3765	0.1498	164.564	0.3719	2.5125	0.398	0.7237			1867		0.0004	0.07	0.0289	0.0173	0	1	1.6667	0.6	1
1868		0.0361	0.8565	0.2759	0.1665	103.316	0.6181	1.6572	0.6034	0.8503			1868		0.0292	0.7975	0.2581	0.1442	175.627	0.5776	1.7899	0.5587	0.8481
1869		0.0016	0.1762	0.0752	0.0271	13.6383	0.6483	2.7772	0.3601	0.8356			1869		0.0003	0.0597	0.0231	0.0173	0	1	1.3333	0.75	1
1870		0.0021	0.1906	0.074	0.0366	62.0454	0.735	2.0214	0.4947	0.8351			1870		0.0006	0.0845	0.0303	0.0243	135	1	1.2495	0.8003	0.9565
1871		0.0144	0.5762	0.2336	0.0787	112.995	0.5464	2.9692	0.3368	0.8455			1871		0.0709	1.4917	0.4047	0.2229	163.421	0.4002	1.8153	0.5509	0.7118
1872		0.0166	0.5984	0.1648	0.1279	17.3047	0.5811	1.2884	0.7762	0.8079			1872		0.0034	0.2141	0.0711	0.0616	25.3879	0.9422	1.1544	0.8662	0.9424
1873		0.0013	0.1309	0.0502	0.032	45.501	0.9235	1.5686	0.6375	0.9143			1873		0.0132	0.5627	0.1328	0.1263	108.735	0.5229	1.0519	0.9506	0.7741
1874		0.0006	0.0845	0.0278	0.0276	0	1	1.008	0.992	0.9583			1874		0.0003	0.0597	0.0231	0.0173	0	1	1.3333	0.75	1
1875		0.0015	0.1369	0.0502	0.0373	18.3475	0.9851	1.3467	0.7425	0.9573			1875		0.0178	0.5822	0.1811	0.1255	149.977	0.6617	1.4437	0.6927	0.8495
1876		0.0562	1.1853	0.4082	0.1752	17.1361	0.5023	2.3304	0.4291	0.8279			1876		0.0036	0.2444	0.0876	0.0526	40.0357	0.7622	1.6636	0.6011	0.8846
1877		0.1256	1.723	0.4989	0.3206	42.7406	0.5317	1.556	0.6427	0.877			1877		0.0004	0.07	0.0231	0.0231	0	1	1	1	1
1878		0.0079	0.365	0.1302	0.0775	74.5515	0.7475	1.681	0.5949	0.8856			1878		0.033	0.926	0.3385	0.124	4.6684	0.4831	2.7308	0.3662	0.8444
1879		0.0176	0.6474	0.2508	0.0895	53.6265	0.5288	2.8005	0.3571	0.8195			1879		0.1208	1.8884	0.4911	0.3131	46.3518	0.4256	1.5685	0.6376	0.8386
1880		0.0008	0.1019	0.0381	0.0255	74.3609	0.9203	1.4946	0.6691	0.9062			1880		0.001	0.1122	0.0442	0.028	93.6949	0.9695	1.5816	0.6323	0.961
1881		0.0267	0.6589	0.2347	0.1449	56.9801	0.7734	1.62	0.6173	0.9322			1881		0.012	0.5544	0.1965	0.0777	106.333	0.4903	2.5291	0.3954	0.799
1882		0.0004	0.07	0.0231	0.0231	0	1	1	1	1			1882		0.0029	0.1979	0.0715	0.0514	28.4263	0.9264	1.391	0.7189	0.9244
1883		0.154	2.2564	0.7173	0.2733	50.0869	0.38	2.6246	0.381	0.8369			1883		0.1085	2.1718	0.5694	0.2426	16.0626	0.289	2.3473	0.426	0.7407
1884		0.0009	0.1122	0.0411	0.0293	24.8762	0.9433	1.4056	0.7114	0.9351			1884		0.0073	0.4265	0.1593	0.0583	19.2851	0.504	2.7333	0.3659	0.7798
1885		0.0103	0.3988	0.1232	0.1069	52.7533	0.8171	1.1528	0.8675	0.8884			1885		0.0008	0.1019	0.0402	0.0241	111.124	0.9203	1.6662	0.6002	0.9206
1886		0.0007	0.0947	0.0344	0.0272	69.4955	1	1.2659	0.79	0.9655			1886		0.0004	0.067	0.0239	0.021	135	1	1.1366	0.8798	0.9677
1887		0.0023	0.1804	0.0683	0.0426	9.6496	0.8817	1.6048	0.6231	0.8969			1887		0.0025	0.2081	0.0885	0.0366	160.118	0.7385	2.4186	0.4135	0.9023
1888		0.0097	0.435	0.1737	0.0712	48.2873	0.6449	2.4389	0.41	0.8615			1888		0.002	0.1732	0.0672	0.0383	57.7674	0.847	1.7546	0.5699	0.8902
1889		0.0005	0.0802	0.0289	0.0231	0	1	1.25	0.8	1			1889		0.003	0.2184	0.0816	0.0475	146.649	0.8022	1.7184	0.5819	0.9134
1890		0.0025	0.2009	0.0763	0.0416	71.359	0.7764	1.8355	0.5448	0.8597			1890		0.0005	0.0802	0.0289	0.0231	90	1	1.25	0.8	1
1891		0.014	0.5642	0.2356	0.0756	52.0116	0.5523	3.1174	0.3208	0.8467			1891		0.0906	1.7985	0.4788	0.2408	149.205	0.3519	1.9881	0.503	0.7244
1892		0.0046	0.2913	0.1088	0.0537	34.9887	0.68	2.0248	0.4939	0.8413			1892		0.0023	0.2449	0.1137	0.0256	166.852	0.4785	4.449	0.2248	0.8208
1893		0.0011	0.1194	0.0431	0.0333	176.067	0.9942	1.2951	0.7721	0.9451			1893		0.5627	7.4936	1.3475	0.5317	108.844	0.1259	2.5343	0.3946	0.6019
1894		0.0003	0.0597	0.0231	0.0173	90	1	1.3333	0.75	1			1894		0.0033	0.2581	0.0877	0.0484	29.7556	0.6287	1.8117	0.552	0.8328
1895		0.0019	0.1647	0.0649	0.0381	97.6059	0.9001	1.7037	0.587	0.9548			1895		0.0006	0.0887	0.0362	0.0213	147.154	0.9642	1.7018	0.5876	0.902
1896		0.0008	0.1019	0.0347	0.0308	141.782	1	1.1284	0.8862	0.9412			1896		0.0023	0.1774	0.0676	0.044	135.081	0.9327	1.5354	0.6513	0.9271
1897		0.0601	1.0714	0.3807	0.2011	125.797	0.6582	1.8935	0.5281	0.8875			1897		0.0032	0.2269	0.0777	0.0524	139.029	0.7818	1.4828	0.6744	0.8443
1898		0.0071	0.4403	0.16	0.0566	95.1211	0.4611	2.8267	0.3538	0.7699			1898		0.0007	0.0887	0.0354	0.0236	149.746	1	1.4999	0.6667	0.9259
1899		0.0766	1.2138	0.3883	0.2512	163.303	0.6534	1.546	0.6468	0.8764			1899		0.0007	0.0917	0.0348	0.025	29.4674	1	1.3915	0.7186	0.9455
1900		0.0006	0.0845	0.034	0.0207	105.818	0.971	1.6434	0.6085	0.9333			1900		0.0007	0.0917	0.0352	0.0237	118.019	0.9805	1.4849	0.6735	0.9259
1901		0.0217	0.6491	0.2083	0.1324	49.471	0.6457	1.5732	0.6356	0.8698			1901		0.009	0.3795	0.1241	0.0924	22.6433	0.7854	1.3431	0.7445	0.8806
1902		0.0003	0.0597	0.0231	0.0173	90	1	1.3333	0.75	1			1902		0.0015	0.1544	0.0587	0.0324	70.0595	0.7884	1.8109	0.5522	0.8906
1903		0.0368	0.8675	0.2955	0.1584	114.516	0.614	1.8649	0.5362	0.8887			1903		0.1229	2.3725	0.4739	0.3301	12.358	0.2743	1.4358	0.6965	0.7005
1904		0.0455	1.2795	0.3223	0.1796	90.0077	0.3489	1.7947	0.5572	0.7965			1904		0.0014	0.1454	0.0604	0.0304	123.641	0.8578	1.9843	0.504	0.9016
1905		0.0029	0.2069	0.0689	0.0529	47.4181	0.8398	1.3015	0.7683	0.916			1905		0.0069	0.3795	0.1401	0.0625	118.439	0.5999	2.2425	0.4459	0.7939
1906		0.0022	0.1762	0.0626	0.0449	89.0015	0.8928	1.3947	0.717	0.918			1906		0.001	0.1164	0.0419	0.0311	48.9567	0.9488	1.345	0.7435	0.9176
1907		0.0116	0.4223	0.1326	0.1111	20.7129	0.8157	1.1929	0.8383	0.9333			1907		0.0376	0.9242	0.2819	0.1696	1.7124	0.5525	1.6615	0.6019	0.8281
1908		0.004	0.2648	0.1079	0.0468	67.6317	0.71	2.3062	0.4336	0.8805			1908		0.0281	0.7813	0.2289	0.1562	4.9327	0.5781	1.4655	0.6823	0.8442
1909		0.0453	0.9447	0.3469	0.1664	66.8451	0.6382	2.0854	0.4795	0.9172			1909		0.0371	1.0272	0.2576	0.1833	108.867	0.4417	1.4059	0.7113	0.756
1910		0.0029	0.1966	0.066	0.0552	57.6587	0.9296	1.195	0.8368	0.9478			1910		0.0005	0.0742	0.0286	0.021	156.891	1	1.362	0.7342	0.9474
1911		0.0092	0.464	0.1991	0.0591	32.6377	0.5393	3.3714	0.2966	0.8564			1911		0.0014	0.1382	0.056	0.0322	142.198	0.9329	1.7402	0.5746	0.9231
1912		0.0377	0.8368	0.2495	0.1924	44.9732	0.6768	1.2967	0.7712	0.8827			1912		0.0222	0.6504	0.2241	0.1263	10.5348	0.6604	1.7737	0.5638	0.8736
1913		0.0167	0.5532	0.2154	0.0988	19.5868	0.6865	2.1798	0.4588	0.8984			1913		0.0013	0.1339	0.0545	0.0301	175.328	0.901	1.8121	0.5519	0.9074
1914		0.0032	0.2346	0.0969	0.0424	174.725	0.7369	2.2834	0.4379	0.9248			1914		0.0012	0.1249	0.0485	0.0324	132.725	0.9933	1.4962	0.6683	0.8952
1915		0.0007	0.0929	0.0344	0.0272	134.999	1	1.2633	0.7916	0.9032			1915		0.008	0.4482	0.1361	0.0751	42.4658	0.5023	1.8124	0.5518	0.7356
1916		0.0003	0.0597	0.0231	0.0173	90	1	1.3333	0.75	1			1916		0.0848	1.7663	0.6171	0.1749	9.5719	0.3415	3.5282	0.2834	0.7931
1917		0.0008	0.0989	0.0382	0.0254	41.9241	0.977	1.5068	0.6637	0.9206			1917		0.0846	1.5329	0.4578	0.2352	88.7035	0.4522	1.9469	0.5136	0.8026
1918		0.0034	0.2521	0.1018	0.0427	9.5756	0.6745	2.3835	0.4196	0.8553			1918		0.044	1.2198	0.2899	0.1931	45.1157	0.3713	1.5016	0.666	0.7756
1919		0.0049	0.2956	0.1113	0.0565	55.352	0.7096	1.9714	0.5072	0.8826			1919		0.0005	0.0742	0.0286	0.021	156.891	1	1.362	0.7342	0.9474
1920		0.0216	0.7004	0.1958	0.1407	71.185	0.554	1.3918	0.7185	0.7608			1920		0.0007	0.0917	0.0333	0.0261	18.0854	1	1.2737	0.7851	0.9286
1921		0.0005	0.0815	0.0344	0.0195	163.881	0.9942	1.7665	0.5661	0.9091			1921		0.0041	0.2491	0.0777	0.0675	45.9735	0.8343	1.1512	0.8687	0.9263
1922		0.0003	0.0597	0.0231	0.0173	90	1	1.3333	0.75	1			1922		0.0003	0.0597	0.0231	0.0173	90	1	1.3333	0.75	1
1923		0.0159	0.6154	0.1771	0.1145	169.722	0.5286	1.5469	0.6465	0.7664			1923		0.0132	0.6539	0.2779	0.0605	28.762	0.388	4.5942	0.2177	0.778
1924		0.0004	0.067	0.0239	0.021	135	1	1.1366	0.8798	0.9677			1924		0.003	0.2793	0.116	0.0334	38.2305	0.4903	3.4692	0.2883	0.7273
1925		0.0005	0.0772	0.0284	0.0223	167.179	1	1.2733	0.7854	0.9744			1925		0.1011	2.2228	0.482	0.2671	135.684	0.2572	1.8046	0.5541	0.6857
1926		0.0244	0.7718	0.3369	0.0921	46.6624	0.5144	3.6567	0.2735	0.8703			1926		0.0029	0.1949	0.0652	0.0564	49.7381	0.9552	1.1548	0.8659	0.9283
1927		0.044	1.1668	0.3877	0.1444	36.7959	0.406	2.6844	0.3725	0.8342			1927		0.0023	0.2039	0.0846	0.0348	162.5	0.6981	2.4343	0.4108	0.8421
1928		0.0006	0.0875	0.034	0.0216	100.073	0.9487	1.5733	0.6356	0.9565			1928		1.8358	13.996	1.9464	1.2009	52.0844	0.1178	1.6207	0.617	0.7086
1929		0.0337	0.845	0.3002	0.1428	102.612	0.5925	2.1018	0.4758	0.8888			1929		0.0009	0.1062	0.0401	0.0283	119.639	0.9944	1.417	0.7057	0.9189
1930		0.0008	0.0989	0.0327	0.0327	0	1	1	1	0.9412			1930		0.4007	6.2116	0.8846	0.5767	97.9058	0.1305	1.534	0.6519	0.6601
1931		0.0015	0.1399	0.049	0.0389	0.8192	0.9601	1.26	0.7937	0.958			1931		0.0153	0.5532	0.1551	0.1256	24.5428	0.6283	1.2341	0.8103	0.8229
1932		0.0011	0.1207	0.0455	0.0316	30.4138	0.9738	1.4411	0.6939	0.9053			1932		0.0026	0.1846	0.0693	0.0482	155.646	0.9674	1.4363	0.6962	0.9302
1933		0.003	0.2141	0.0843	0.0452	95.9404	0.8199	1.8656	0.536	0.9231			1933		0.0647	1.2848	0.3161	0.2606	92.6319	0.4927	1.2129	0.8245	0.8197
1934		0.0021	0.1864	0.0765	0.0345	62.532	0.7499	2.2169	0.4511	0.8977			1934		5.2227	45.548	4.2126	1.5785	45.7969	0.0316	2.6687	0.3747	0.5628
1935		0.0008	0.0977	0.0343	0.0282	101.17	1	1.2146	0.8233	0.9831			1935		0.0455	1.4814	0.3211	0.1805	139.336	0.2606	1.7794	0.562	0.7188
1936		0.0017	0.1502	0.0558	0.0389	7.6309	0.9506	1.4348	0.697	0.9701			1936		0.1652	2.0246	0.6012	0.3498	29.3298	0.5064	1.7188	0.5818	0.8373
1937		0.0015	0.1442	0.0559	0.0335	162.347	0.8886	1.6709	0.5985	0.918			1937		0.0005	0.0772	0.0284	0.0223	102.82	1	1.2733	0.7854	0.9744
1938		0.0239	0.6269	0.218	0.1396	42.9475	0.7645	1.5611	0.6406	0.9142			1938		0.0039	0.2534	0.0971	0.0509	164.365	0.7604	1.9075	0.5243	0.8605
1939		0.0057	0.3293	0.1383	0.0529	97.6099	0.666	2.6127	0.3827	0.8957			1939		0.002	0.1617	0.0551	0.0467	108.815	0.9717	1.1784	0.8486	0.9448
1940		0.0054	0.3088	0.1256	0.0551	74.0226	0.7158	2.2791	0.4388	0.902			1940		0.0046	0.3088	0.1058	0.0556	2.7554	0.6086	1.9038	0.5253	0.8282
1941		0.0045	0.3101	0.126	0.0454	64.4008	0.5866	2.7767	0.3601	0.8066			1941		0.0008	0.0929	0.0321	0.0302	34.6952	1	1.0644	0.9395	0.9062
1942		0.0013	0.1309	0.0504	0.0319	130.554	0.9235	1.5806	0.6327	0.9057			1942		0.1031	1.9172	0.6664	0.197	173.145	0.3525	3.3823	0.2957	0.8053
1943		0.0179	0.5847	0.1875	0.1216	26.667	0.658	1.542	0.6485	0.8682			1943		0.0114	0.4862	0.1543	0.0942	127.496	0.6068	1.637	0.6109	0.827
1944		0.0013	0.1369	0.0551	0.0297	75.0201	0.8619	1.8545	0.5392	0.9245			1944		0.0007	0.0917	0.0334	0.026	162.892	1	1.2833	0.7792	0.9286
1945		0.0255	0.7269	0.2873	0.1128	164.055	0.6055	2.5469	0.3926	0.8965			1945		0.0024	0.1864	0.0685	0.0454	163.426	0.8828	1.5086	0.6628	0.9347
1946		0.0004	0.064	0.0248	0.0188	135	1	1.319	0.7582	0.9333			1946		0.017	0.7209	0.2505	0.0866	87.1179	0.4119	2.8932	0.3456	0.707
1947		0.0012	0.1382	0.0576	0.0267	126.695	0.7947	2.1548	0.4641	0.8679			1947		0.2042	2.5608	0.8205	0.3168	11.3713	0.3913	2.5897	0.3861	0.852
1948		0.0021	0.1804	0.0735	0.0368	156.479	0.8209	1.9981	0.5005	0.8852			1948		0.0033	0.2401	0.098	0.043	54.8556	0.7208	2.2818	0.4383	0.8968
1949		0.0003	0.0597	0.0231	0.0173	0	1	1.3333	0.75	1			1949		0.0013	0.1399	0.0557	0.0306	10.0268	0.8591	1.8194	0.5496	0.9358
1950		0.0008	0.0959	0.0334	0.03	135	1	1.116	0.896	0.9231			1950		0.0035	0.2299	0.0792	0.0569	149.221	0.8426	1.3915	0.7186	0.903
1951		0.0007	0.0887	0.0321	0.0271	90	1	1.1835	0.8449	0.9286			1951		0.0014	0.1382	0.0548	0.0317	51.599	0.8983	1.7305	0.5779	0.9043
1952		0.0005	0.0742	0.0286	0.021	23.1094	1	1.362	0.7342	0.9474			1952		0.3062	4.208	0.6818	0.5718	173.799	0.2173	1.1923	0.8387	0.7511
1953	Mean	0.0983	1.0759	0.2974	0.1335	73.0288	0.6928	2.0403	0.5768	0.8769			1953		0.0008	0.1049	0.0399	0.0268	14.129	0.9582	1.4853	0.6733	0.9552
1954	SD	0.3805	2.3903	0.4838	0.1979	41.4493	0.2545	0.9972	0.2031	0.0805			1954		0.0005	0.0802	0.0289	0.0231	0	1	1.25	0.8	1
1955	Min	0.0003	0.0597	0.0231	0.0173	0	0.0666	1	0.0995	0.5224			1955		0.0006	0.0815	0.0313	0.0224	135	1	1.4	0.7143	0.9333
1956	Max	5.6989	28.8014	6.179	1.7154	180	1	10.0548	1	1			1956		0.0032	0.2551	0.0995	0.041	111.33	0.6182	2.4293	0.4116	0.8079
													1957		0.0389	0.953	0.2917	0.1698	162.59	0.5382	1.7181	0.582	0.8118
													1958		0.0008	0.0959	0.0321	0.0302	34.6952	1	1.0644	0.9395	0.9062
													1959		0.0016	0.1454	0.0542	0.0382	66.2283	0.967	1.4198	0.7043	0.9185
													1960		0.0041	0.2648	0.097	0.0537	45.359	0.7335	1.8049	0.554	0.8715
													1961		0.5634	5.2837	1.0441	0.687	21.5701	0.2536	1.5198	0.658	0.7871
													1962		0.0013	0.1297	0.0495	0.0331	92.7205	0.9609	1.4977	0.6677	0.9515
													1963		0.0006	0.0845	0.0278	0.0276	0	1	1.008	0.992	0.9583
													1964		0.0031	0.2051	0.0757	0.0517	69.9751	0.917	1.4654	0.6824	0.9176
													1965		0.0006	0.0887	0.0357	0.0225	55.4272	1	1.5881	0.6297	0.9231
													1966		0.0042	0.2371	0.0867	0.0613	152.921	0.9327	1.4161	0.7062	0.9326
													1967		0.0611	1.5087	0.3425	0.227	171.759	0.3372	1.5085	0.6629	0.7413
													1968		0.0008	0.1019	0.037	0.028	130.702	0.9838	1.3228	0.756	0.9394
													1969		0.0009	0.1092	0.0365	0.033	0	0.9959	1.1054	0.9046	0.9231
													1970		0.0076	0.3493	0.1248	0.0771	22.6184	0.7785	1.6185	0.6179	0.9071
													1971		0.0018	0.1689	0.0654	0.0358	72.7712	0.8092	1.8291	0.5467	0.9032
													1972		0.0016	0.1472	0.049	0.0423	153.695	0.944	1.1581	0.8635	0.9394
													1973		0.0033	0.2274	0.0692	0.0613	65.0313	0.8101	1.1291	0.8857	0.9104
													1974		0.0015	0.1412	0.0533	0.0351	55.5585	0.9267	1.521	0.6575	0.9256
													1975		0.0031	0.2546	0.106	0.0369	60.099	0.5953	2.8765	0.3476	0.7826
													1976		0.0019	0.1599	0.0617	0.0384	152.582	0.9158	1.6069	0.6223	0.8987
													1977		0.0008	0.1019	0.0347	0.0308	51.7823	1	1.1284	0.8862	0.9412
													1978		0.0003	0.0597	0.0231	0.0173	0	1	1.3333	0.75	1
													1979		0.0021	0.2026	0.0901	0.0297	98.5303	0.6425	3.0384	0.3291	0.8602
													1980		0.0191	0.7783	0.3115	0.0781	157.024	0.3964	3.9888	0.2507	0.7969
													1981		0.0013	0.1399	0.0566	0.0301	14.6879	0.8591	1.8785	0.5323	0.9358
													1982		0.0008	0.1062	0.0409	0.0262	31.0885	0.9359	1.5621	0.6402	0.8889
													1983		0.0267	0.7203	0.2497	0.1364	44.4817	0.6477	1.8308	0.5462	0.8819
													1984		0.0005	0.0742	0.0274	0.022	0	1	1.2483	0.8011	0.9474
													1985		0.0049	0.2871	0.0929	0.0669	102.967	0.7442	1.3874	0.7208	0.8712
													1986		0.0034	0.2299	0.0891	0.0491	47.673	0.8177	1.8148	0.551	0.9097
													1987		0.0657	1.774	0.6207	0.1347	154.579	0.2622	4.6078	0.217	0.6858
													1988		0.0021	0.1889	0.0811	0.0326	136.393	0.7303	2.4914	0.4014	0.8634
													1989		0.0097	0.447	0.1521	0.0815	164.648	0.6124	1.8661	0.5359	0.797
													1990		0.0004	0.07	0.0231	0.0231	0	1	1	1	1
													1991		0.0166	0.7209	0.2377	0.0891	5.659	0.4024	2.6675	0.3749	0.7229
													1992		0.0006	0.0845	0.0337	0.0218	167.443	1	1.5418	0.6486	0.9565
													1993		0.0375	0.976	0.3054	0.1561	26.0646	0.4941	1.9557	0.5113	0.7843
													1994		0.001	0.1309	0.0559	0.0221	121.858	0.7119	2.5302	0.3952	0.8315
													1995		0.0048	0.3475	0.1273	0.048	39.884	0.4997	2.6488	0.3775	0.7262
													1996		0.0015	0.1472	0.0541	0.0352	76.1217	0.8679	1.5373	0.6505	0.9268
													1997		0.0081	0.38	0.1383	0.0747	14.2825	0.7056	1.8521	0.5399	0.8879
													1998		0.0011	0.1327	0.056	0.0257	174.401	0.8056	2.1815	0.4584	0.9247
													1999		0.2251	4.7278	0.8169	0.3508	9.2875	0.1265	2.3284	0.4295	0.5599
[truncated: 2,106 more rows]

## Sheet: Diameter Data
Radius_Values	Frequency	(145 mM)		Radius_Values	Frequency	(200 mM)
0	0			0	0
0.005123	798			0.005123	1403
0.010246	4789			0.010246	9511
0.015369	11653			0.015369	24833
0.020492	17529			0.020492	38053
0.025615	14557			0.025615	30103
0.030738	16097			0.030738	29356
0.035861	14776			0.035861	23643
0.040984	13475			0.040984	18812
0.046107	13818			0.046107	17340
0.05123	11976			0.05123	12969
0.056352	9452			0.056352	8964
0.061475	7409			0.061475	6457
0.066598	6855			0.066598	5621
0.071721	5909			0.071721	4135
0.076844	4260			0.076844	2907
0.081967	3767			0.081967	2367
0.08709	2888			0.08709	1553
0.092213	2493			0.092213	1347
0.097336	2077			0.097336	1093
0.102459	1374			0.102459	566
0.107582	1284			0.107582	505
0.112705	973			0.112705	272
0.117828	787			0.117828	273
0.122951	732			0.122951	152
0.128074	570			0.128074	115
0.133197	444			0.133197	80
0.13832	376			0.13832	85
0.143443	290			0.143443	42
0.148566	267			0.148566	52
0.153689	232			0.153689	42
0.158811	236			0.158811	30
0.163934	153			0.163934	5
0.169057	91			0.169057	19
0.17418	70			0.17418	10
0.179303	43			0.179303	1
0.184426	38			0.184426	0
0.189549	46			0.189549	3
0.194672	37			0.194672	4
0.199795	20			0.199795	0
0.204918	15			0.204918	0
0.210041	10			0.210041	0
0.215164	2			0.215164	0
0.220287	14			0.220287	0
0.22541	4			0.22541	0
0.230533	0			0.230533	0
0.235656	0			0.235656	0
0.240779	2			0.240779	0
0.245902	0			0.245902	0
0.251025	4			0.251025	0
0.256148	15			0.256148	0
0.26127	6			0.26127	0
0.266393	4			0.266393	0
0.271516	2			0.271516	0
0.276639	0			0.276639	0
0.281762	4			0.281762	0
0.286885	6			0.286885	0
0.292008	2			0.292008	0
0.297131	0			0.297131	0
0.302254	0			0.302254	0
0.307377	0			0.307377	0
0.3125	0			0.3125	0
0.317623	0			0.317623	0
0.322746	0			0.322746	0
0.327869	0			0.327869	0
0.332992	0			0.332992	0
0.338115	0			0.338115	0
0.343238	0			0.343238	0
0.348361	0			0.348361	0
0.353484	0			0.353484	0
0.358607	0			0.358607	0
0.36373	0			0.36373	0
0.368852	0			0.368852	0
0.373975	0			0.373975	0
0.379098	0			0.379098	0
0.384221	0			0.384221	0
0.389344	0			0.389344	0
0.394467	0			0.394467	0
0.39959	0			0.39959	0
0.404713	0			0.404713	0
0.409836	0			0.409836	0
0.414959	0			0.414959	0
0.420082	0			0.420082	0
0.425205	0			0.425205	0
0.430328	0			0.430328	0
0.435451	0			0.435451	0
0.440574	0			0.440574	0
0.445697	0			0.445697	0
0.45082	0			0.45082	0
0.455943	0			0.455943	0
0.461066	0			0.461066	0
0.466189	0			0.466189	0
0.471311	0			0.471311	0
0.476434	0			0.476434	0
0.481557	0			0.481557	0
0.48668	0			0.48668	0
0.491803	0			0.491803	0
0.496926	0			0.496926	0
0.502049	0			0.502049	0
0.507172	0			0.507172	0
0.512295	0			0.512295	0
0.517418	0			0.517418	0
0.522541	0			0.522541	0
0.527664	0			0.527664	0
0.532787	0			0.532787	0
0.53791	0			0.53791	0
0.543033	0			0.543033	0
0.548156	0			0.548156	0
0.553279	0			0.553279	0
0.558402	0			0.558402	0
0.563525	0			0.563525	0
0.568648	0			0.568648	0
0.57377	0			0.57377	0
0.578893	0			0.578893	0
0.584016	0			0.584016	0
0.589139	0			0.589139	0
0.594262	0			0.594262	0
0.599385	0			0.599385	0
0.604508	0			0.604508	0
0.609631	0			0.609631	0
0.614754	0			0.614754	0
0.619877	0			0.619877	0
0.625	0			0.625	0
0.630123	0			0.630123	0
0.635246	0			0.635246	0
0.640369	0			0.640369	0
0.645492	0			0.645492	0
0.650615	0			0.650615	0
0.655738	0			0.655738	0
0.660861	0			0.660861	0
0.665984	0			0.665984	0
0.671107	0			0.671107	0
0.67623	0			0.67623	0
0.681352	0			0.681352	0
0.686475	0			0.686475	0
0.691598	0			0.691598	0
0.696721	0			0.696721	0
0.701844	0			0.701844	0
0.706967	0			0.706967	0
0.71209	0			0.71209	0
0.717213	0			0.717213	0
0.722336	0			0.722336	0
0.727459	0			0.727459	0
0.732582	0			0.732582	0
0.737705	0			0.737705	0
0.742828	0			0.742828	0
0.747951	0			0.747951	0
0.753074	0			0.753074	0
0.758197	0			0.758197	0
0.76332	0			0.76332	0
0.768443	0			0.768443	0
0.773566	0			0.773566	0
0.778689	0			0.778689	0
0.783811	0			0.783811	0
0.788934	0			0.788934	0
0.794057	0			0.794057	0
0.79918	0			0.79918	0
0.804303	0			0.804303	0
0.809426	0			0.809426	0
0.814549	0			0.814549	0
0.819672	0			0.819672	0
0.824795	0			0.824795	0
0.829918	0			0.829918	0
0.835041	0			0.835041	0
0.840164	0			0.840164	0
0.845287	0			0.845287	0
0.85041	0			0.85041	0
0.855533	0			0.855533	0
0.860656	0			0.860656	0
0.865779	0			0.865779	0
0.870902	0			0.870902	0
0.876025	0			0.876025	0
0.881148	0			0.881148	0
0.88627	0			0.88627	0
0.891393	0			0.891393	0
0.896516	0			0.896516	0
0.901639	0			0.901639	0
0.906762	0			0.906762	0
0.911885	0			0.911885	0
0.917008	0			0.917008	0
0.922131	0			0.922131	0
0.927254	0			0.927254	0
0.932377	0			0.932377	0
0.9375	0			0.9375	0
0.942623	0			0.942623	0
0.947746	0			0.947746	0
0.952869	0			0.952869	0
0.957992	0			0.957992	0
0.963115	0			0.963115	0
0.968238	0			0.968238	0
0.973361	0			0.973361	0
0.978484	0			0.978484	0
0.983607	0			0.983607	0
0.98873	0			0.98873	0
0.993852	0			0.993852	0
0.998975	0			0.998975	0
1.0041	0			1.0041	0
1.00922	0			1.00922	0
1.01434	0			1.01434	0
1.01947	0			1.01947	0
1.02459	0			1.02459	0
1.02971	0			1.02971	0
1.03484	0			1.03484	0
1.03996	0			1.03996	0
1.04508	0			1.04508	0
1.05021	0			1.05021	0
1.05533	0			1.05533	0
1.06045	0			1.06045	0
1.06557	0			1.06557	0
1.0707	0			1.0707	0
1.07582	0			1.07582	0
1.08094	0			1.08094	0
1.08607	0			1.08607	0
1.09119	0			1.09119	0
1.09631	0			1.09631	0
1.10143	0			1.10143	0
1.10656	0			1.10656	0
1.11168	0			1.11168	0
1.1168	0			1.1168	0
1.12193	0			1.12193	0
1.12705	0			1.12705	0
1.13217	0			1.13217	0
1.13729	0			1.13729	0
1.14242	0			1.14242	0
1.14754	0			1.14754	0
1.15266	0			1.15266	0
1.15779	0			1.15779	0
1.16291	0			1.16291	0
1.16803	0			1.16803	0
1.17316	0			1.17316	0
1.17828	0			1.17828	0
1.1834	0			1.1834	0
1.18853	0			1.18853	0
1.19365	0			1.19365	0
1.19877	0			1.19877	0
1.20389	0			1.20389	0
1.20902	0			1.20902	0
1.21414	0			1.21414	0
1.21926	0			1.21926	0
1.22439	0			1.22439	0
1.22951	0			1.22951	0
1.23463	0			1.23463	0
1.23975	0			1.23975	0
1.24488	0			1.24488	0
1.25	0			1.25	0
1.25512	0			1.25512	0
1.26025	0			1.26025	0
1.26537	0			1.26537	0
1.27049	0			1.27049	0
1.27561	0			1.27561	0
1.28074	0			1.28074	0
1.28586	0			1.28586	0
1.29098	0			1.29098	0
1.29611	0			1.29611	0
1.30123	0			1.30123	0
1.30635	0			1.30635	0

## Sheet: AFM (Figure 2)
Combined Data		145 mM	175 mM	200 mM	250 mM	300 mM
Modulus (Pa)		38645.5	31135.6	148.087	7068.3	8685.53
		54177.6	79759	366.09	8404.79	8875.65
		54379.7	42187.4	328.656	7823	11432.6
		67031.8	45117.3	448.844	8753.35	9690.3
		99818.6	37444.5	508.649	7992.89	11668.5
		61377.4	50816.2	500.568	10577.9	11447.2
		42513.5	70626.7	500.846	7886.95	11520.7
		123218	60762.6	555.096	7765.55	8208.39
		82352.1	45179.7	608.199	6937.76	10125.3
		69626.3	75239	665.663	8057.87	8395.85
		98485.5	90220.9	724.964	7043	11519.2
		61626	82878.8	629.382	9712.85	10562.7
		60274.1	123550	717.122	6827.47	9760.55
		90567.9	63634.3	204.173	6872.48	11471.6
		133075	54259.1	684.036	8957.6	11948.6
		231892	39879.3	258.077	9032.61	10000.4
		107110	29454.5	602.16	8317.14	13695.5
		100898	76311	558.073	9512.51	13590.7
		109661	60527.4	519.176	10335.6	10591.5
		114298	47736.1	565.053	9050.56	10624.9
		106133	67891.8	616.75	8022.73	9824.83
		74147.5	34773.1	339.457	8856.97	12860.2
		107745	78454.9	639.227	11170.5	10278.5
		82907	64019.8	713.211	7022.12	9184.34
		54583.7	76375.6	514.945	8112.49	12848
		23973.8	55320.2	640.494	6268.49	9626.35
		98991.4	40277.5	588.251	8850.64	11141.5
		94045.3	35609	577.698	10240.9	11837.5
		88229.4	46889.2	522.876	8813.81	13003.4
		118632	53066	480.684	8065.67	12884
		258845	45909.6	460.918	11184.7	16107.8
		158413	70811.8	483.835	7934.43	13252.3
		97445.5	54396.1	515.345	9761.42	10701
		76169.6	59651.5	579.453	10773.2	9345.34
		72755.7	67856.4	585.492	8682.8	12842.8
		71896.2	198385	636.758	8976.92	10558.7
		40101.1	32461.1	520.674	3169.47	5210.43
		38675.8	36340.8	601.539	3176.08	5767.49
		41804.4	51915.9	620.401	2519.65	5895.21
		55374.3	19282.2	603.644	3169.6	7452.27
		56285.8	112616	621.489	2444.92	7020.47
		54908.6	21998.9	650.039	2596.05	7973.67
		48053.4	45308.5	686.842	2775.2	6331.07
		32679.5	41941.7	695.093	3372.97	6058.49
		30977	42027.3	712.925	3299.41	5520.48
		43973.8	40714.1	745.561	3236.7	6023.5
		34853.7	57386.7	767.088	5224.49	5580.54
		28624.9	39499.7	803.699	6199.79	5922.56
		24099	43944.1	825.041	5812.73	5557.19
		29702	37576.4	764.036	5583.8	5606.05
		30262.3	114840	729.667	4266.41	8523.95
		27817.2	38092.3	713.551	3770.55	7310.61
		27275.3	42925.2	731.259	2973.33	6706.91
		35084.7	24763.6	718.387	2971.08	6498.99
		31185.8	51052.6	725.763	3902.88	5912.14
		33221	40560.8	746.161	3409.62	6566.36
		28620.4	30061	766.147	3390.09	6135.21
		28574.7	73244.6	764.971	3532.16	6840.79
		23018.6	28008.6	797.231	4504.1	5984.74
		23939.3	46521.2	810.341	4239.5	6519.31
		23837.9	26725.2	813.757	4123.1	16107.7
		36996.9	36675	781.804	3542.35	5944.96
		33167.9	14843.1	786.55	3466	7268.31
		31714.7	33729.6	760.178	3798.09	6455.57
		32361.3	37734.4	729.786	3229.6	15763.7
		29263.1	45400.2	679.391	4136.59	6401.66
		24710.9	36989.3	684.302	3799.2	6829.82
		33162.1	32953.3	709.406	3700.79	5749.69
		40458.3	28419.7	745.069	3986.07	6687.08
		31610.7	111026	749.476	4408.54	8429.19
		25001.6	29672.9	785.959	4044.63	8184.74
		34069	32041.7	777.605	4093.92	5940.06
		30056.7	11967.6	238.931	4554.38	7285.89
		16837.7	8789.15	167.158	4684.9	10438.7
		17918.1	10564.5	169.2	4064.79	8581.84
		15840.8	9257.18	189.396	3187.82	10617.6
		10723.9	9704.5	187.438	5337.21	20791.3
		21104.1	10978.5	202.531	14393.6	19469.5
		15376.1	7663.05	198.453	7394.93	12628.1
		16620.6	9604.56	198.551	5759.02	17678.1
		15710.1	14971.8	198.001	4380.02	8815.54
		20139.4	7322.76	215.445	5936.09	11366
		16677.9	10760.8	211.714	5898.59	11971.8
		24734.4	9560.94	228.344	6739.33	9742.43
		17259.1	8509.81	218.936	27255.5	12032.9
		12397.7	14693.5	206.146	9930.49	10453.7
		14031	13160.6	231.195	5445.47	12741
		8148.76	12573.1	213.444	4985.06	12539.9
		21091.1	9574.02	196.254	7344.12	17131.1
		20671	12358	168.19	5725.77	8718.25
		27495.4	7733.01	175.335	7290.27	9495.15
		16475	11840.2	191.983	7111.74	8912.77
		37762.2	11586.8	234.725	6127.17	10433.9
		21195.9	11521.2	165.304	6268	10427.7
		20155.1	10451.6	257.392	7677.66	10980.9
		9998.69	12491.8	274.307	9795	11829.8
		13649.4	10615.3	259.118	6811.75	21310.5
		10083.7	13548.5	239.854	6202.7	12287.1
		17936.3	10978.5	253.844	6792	12323.8
		14866.5	10072.8	254.623	6713.6	17275.7
		17486.6	10182.8	209.54	8188.49	7698.51
		18435.5	10629.1	238.188	8239.45	9671.94
		24020.9	10212.4	255.622	9362.24	11226.5
		20866.8	15447.9	251.244	8701.49	12325.9
		12512.5	10924	216.158	8805.52	13658.9
		14067.2	11049.1	241.416	7227.68	13914.4
		17573.1	8622.98	244.955	6169.8	14544
		10599.2	12817.8	252.596	6196.43	45407.4
		41618.5	86288.8	18673.7	9306.18	20814.2
		40847.2	153663	21703	12159.7	24807.2
		42893.8	131498	23931.2	15479	32064.4
		42841.4	135636	22604	17480.6	29531.1
		30640.4	103536	20407	18905.5	32048
		37991.5	128189	16766.8	17931.2	39907.9
		47745.3	123532	16545.7	15677.2	42035.6
		62626.7	92374.4	19555.6	17978	42673
		63532	95987.1	19831.2	18274.1	38281.8
		45858.6	112836	22106.2	17883	33193.6
		33008.6	88319.1	24604.5	14740.5	38669
		32740.8	104207	33340.2	13904.7	29808
		39671.8	81366.5	26238.7	12483.8	32290.6
		31101.5	169194	21823.6	13731.9	35165.9
		46866.2	149884	20605.5	15849.4	40141.3
		89743.5	100415	19343.9	17039.5	41253
		65619.6	158523	15374.9	16336.9	43357.9
		61509.8	117509	18280.6	17838.3	47224.4
		40090.4	93635.7	20450.3	14661.7	40747.1
		43084.7	119008	22561.8	15164.6	38971.2
		50009.3	118822	20508.4	19400	49427.1
		59003.8	108337	19990.9	22785	39477.5
		31549.2	102529	21879.6	26591.6	33854.1
		38645.6	76371.5	26321.2	17184.7	42515.1
		46486.8	64975.4	23620.3	22052.2	41703
		38088.8	111429	21373.4	30705.1	44112.1
		70826.2	117342	22222.1	31397.4	36881.1
		57564.7	96384.7	23697	16970.8	37097.1
		49031.7	122283	25016.6	18230.1	44950
		42419.4	104183	27624.5	14554.9	25523.9
		55910.8	97946.3	56479.3	28297.5	39320.1
		42986.8	116445	45349.7	22863.4	43596.8
		69138.3	117264	30722.8	42746	52418.4
		37172.2	94546.1	25525	30732.7	42378.5
		46656	104433	26508.6	28635.2	39650.7
		37660.8	75415.3	24528.9	21194.1	47982.2
		978.471	11777.4	15827.5	9005.45	20286.1
		1107.11	14581.3	19270.1	7597.32	21808.9
		1107.1	16049.8	24593.2	7036.57	21624.4
		1104.51	16822.2	40296.5	12113.8	29942.6
		1119.34	17566.3	33802.6	16235.3	18480.4
		1135.77	17050	28474.1	16832.3	33272.6
		1177.98	18011.9	32526.5	19637.2	16631.4
		1126.2	17121.2	38150.1	22801.1	26564.7
		1142.12	18551.2	36861.9	18031.8	19791.6
		1158.06	18320.5	35468.1	13661.5	25262.7
		1126.9	17534.5	47324.9	8760.05	23244.3
		1115.77	20877.4	31633.4	9246.98	29707
		1196.21	20320.1	37057.1	14773.8	33301.5
		1142.23	22688.7	29230.6	15842.7	27909.4
		1218.06	19222.5	28049.2	21725.9	31389.2
		1124.98	16751.3	30384.1	17954.7	27273.5
		1186.31	20591.6	34609.4	15909.9	33287.5
		1081.72	16827.1	30963.7	17448.9	47791.7
		1250.47	16918.6	31899.4	13621.6	28057.4
		1169.25	18990.9	28829.8	14286.8	60439.6
		1161.11	18385.4	31906.4	15328.6	16195.2
		1112.26	20817.2	28503.4	22626.4	34132.1
		1084.21	19950.1	27893.8	18169.1	29012.2
		1121.64	20198.6	34435.1	14855.2	32766.3
		1262.25	18621.4	31961.4	11887.1	28375.3
		1134.01	19400	26061.6	10213.6	27831.3
		1190.71	22287	23184.7	9841.23	41142.3
		1179.25	21535	31800	12261.3	20697.2
		1132.89	19886.3	30203	16886.3	60923
		1130.51	20681.2	27292.9	13422.4	40871
		1164.98	21900.9	28565	14700.3	31403.8
		1072.64	23471.3	33449.9	12826.2	69345.8
		1143.77	23161.7	38490.7	10187.4	30771.9
		1192.96	23146.9	35276.7	11712.3	27523.2
		1110.03	24578.7	23350.2	14063.7	37127.9
		1175.1	29496	24351.6	12556	23123.6
		21902.3	28643.5	5765.72	6031.63	15711.3
		33386	23614.5	6946.12	6515.53	16556.8
		29473.5	20333	8926.72	8507.84	20384.1
		39310.1	26363.8	9024.74	8850.97	26925.6
		29478.4	25916.6	9435.72	10280.8	25409.6
		35190	36285.2	11575.4	11721.8	33588.5
		31245.1	41520.3	11277.2	11495.4	22441.3
		33971.2	33348.9	9765.93	11661.4	21479.7
		25002.8	21266.4	8878.64	9903.78	18668.2
		41215.7	48754.7	9599.79	9534.5	25238.3
		30430	45982.4	8127.7	10746.2	13498.9
		56649.8	24717.4	8394.52	9443.11	14883.9
		40951.5	32251.9	9562.64	8727.69	16488.7
		39003.6	21506.5	8602.43	9727.54	15543.5
		28086.9	23023.8	9419.3	9272.51	16080.5
		37902.6	20959.6	9838.07	10404.2	16420.5
		35695.8	32670.9	9493.48	11297.9	19805
		29877.6	21248.3	12186.7	11373.5	21150.7
		42143.1	39863.3	11408.6	10231.5	46152.6
		26497.7	26961.7	11589.2	11247.5	31119.5
		41032.7	20478.3	11841	9706.95	27428.5
		44890	20525	11384.6	10908.9	19011.5
		59123	18477.2	9017.15	9270.97	19535.3
		41959.8	36797.9	8062.15	9378.19	34601.9
		49098.7	37228.2	10332	8776.68	33445.2
		48223.8	30735.1	10009.8	9539.81	40230
		28237.6	19823.7	11451.2	9534.03	28161.5
		34335.9	21361.1	11681.9	9135.61	50434.7
		28227.4	31424.6	11444.9	9312.5	43640.3
		38372.6	43510.4	10565.1	10903.7	29913.7
		61682.1	37442.2	17485.8	8304.04	24455.5
		44146.5	29927.8	13028.6	10152.4	18279.3
		48354.7	25291.1	12462.3	8930.75	25680.8
		35170.1	24027.2	8796.54	8923.53	39338.4
		44232.7	34245.8	7837.42	9194.74	23424.7
		60496.2	33483.8	9255.04	8636.24	21942
	n	214	215	216	214	216
	max	158413	169194	56479.3	31397.4	69345.8
	min	978.471	7322.76	148.087	2444.92	5210.43
	avg	36965	45434.7	11090.5	10332	21100.8
	std dev	29405.2	36781.7	12910.1	5817.4	13637

## Sheet: Rheology (Figure 2)
PS Gels
									Exclude data that is 5% off of the average between 1 and 5 rad/s							Young's Modulus (2(1+v)G)=E
	1	2	3	4	5	6			1	2	3	4	5	6		1	2	3	4	5	6
Angular frequency	Storage modulus	Storage modulus	Storage modulus	Storage modulus	Storage modulus	Storage modulus	Ave	S.D	Storage modulus	Storage modulus	Storage modulus	Storage modulus	Storage modulus	Storage modulus		Elastisity modulus	Elastisity modulus	Elastisity modulus	Elastisity modulus	Elastisity modulus	Elastisity modulus
rad/s	Pa	Pa	Pa	Pa	Pa	Pa			Pa	Pa	Pa	Pa	Pa	Pa		Pa	Pa	Pa	Pa	Pa	Pa
1	215.471	194.97	197.846	183.086	301.106	136.613	204.849	49.4211	-	-	-	183.086	-	136.613					549.258		409.839
1.25892	226.583	210.746	182.169	179.344	280.214	133.047	202.017	45.5692	-	-	182.169	179.344	-	133.047				546.507	538.032		399.141
1.5849	230.649	225.707	181.059	181.135	269.747	132.926	203.537	43.976	-	-	181.059	181.135	269.747	132.926				543.177	543.405	809.241	398.778
1.99526	237.16	241.764	185.851	181.899	261.6	136.633	207.484	43.0635	237.16	-	185.851	181.899	261.6	136.633		711.48		557.553	545.697	784.8	409.899
2.51189	240.659	252.365	186.293	184.645	258.037	138.593	210.099	43.4859	240.659	252.365	186.293	184.645	258.037	138.593		721.977	757.095	558.879	553.935	774.111	415.779
3.16229	245.227	263.933	186.19	187.925	253.863	141.076	213.036	44.3905	245.227	263.933	186.19	187.925	253.863	141.076		735.681	791.799	558.57	563.775	761.589	423.228
3.98105	259.096	274.714	190.626	192.24	250.514	140.704	217.982	47.1701	-	-	190.626	192.24	-	140.704				571.878	576.72		422.112
5.01186	258.972	283.742	194.692	195.696	247.681	142.889	220.612	47.4748	-	-	194.692	-	-	142.889				584.076			428.667
6.30957	270.387	295.945	204.053	202.341	252.621	145.409	228.459	50.1186	-	-	-	-	252.621	-						757.863
7.94327	273.8	308.212	213.302	216.15	255.211	144.775	235.242	52.026	-	-	-	-	255.211	-						765.633
10.0001	285.491	321.164	228.478	227.186	257.589	145.322	244.205	54.9563	-	-	-	-	257.589	-						772.767
12.5892	300.973	338.659	249.566	239.854	252.182	147.271	254.751	59.1388	-	-	-	-	252.182	-						756.546
15.849	315.039	356.797	288.109	273.157	241.338	133.727	268.028	69.8434	-	-	-	-	-	133.727							401.181
19.9526	336.722	389.259	338.779	309.243	223.723	117.321			-	-	-	-	-	-
25.1188	347.186	426.676	422.77	345.937	175.414	104.909			-	-	-	-	-	-
31.623	447.507	463.376	514.749	409.554	110.136	-9.99984			-	-	-	-	-	-
39.8105	317.895	506.237	644.171	485.017	22.2592	-177.104			-	-	-	-	-	-
50.119	356.132	602.623	764.861	630.065	-90.0632	-345.725			-	-	-	-	-	-
63.0957	382.523	677.432	1279.11	911.124	-202.716	-631.642			-	-	-	-	-	-
79.4327	445.071	833.147	1916.11	1264.59	-341.985	-1064.35			-	-	-	-	-	-
100	524.864	1140.62	2969.62	1981.76	-450.148	-1600.87			-	-	-	-	-	-
															Average	723.046	774.447	560.091	552.975	772.819	412.069
																0.723046	0.774447	0.560091	0.552975	0.772819	0.412069
																		574.489
HS Gels																		128.826
									Exclude data that is 5% off of the average between 1 and 5 rad/s							Young's Modulus (2(1+v)G)=E
	1	2	3	4	5	6			1	2	3	4	5	6		1	2	3	4	5	6
Angular frequency	Storage modulus	Storage modulus	Storage modulus	Storage modulus	Storage modulus	Storage modulus	Ave	S.D.	Storage modulus	Storage modulus	Storage modulus	Storage modulus	Storage modulus	Storage modulus		Elastisity modulus	Elastisity modulus	Elastisity modulus	Elastisity modulus	Elastisity modulus	Elastisity modulus
rad/s	Pa	Pa	Pa	Pa	Pa	Pa			Pa	Pa	Pa	Pa	Pa	Pa		Pa	Pa	Pa	Pa	Pa	Pa
1	871.394	1512.4	1109.07	781.658	1047		1112.53	261.571	-	-	1109.07	-	-					3327.21
1.25892	906.612	1525.18	1117.33	908.47	1109.87		1165.21	224.081	-	-	1117.33	-	1109.87					3351.99		3329.61
1.5849	881.611	1488.9	1166.02	1056.78	1109.74		1205.36	168.198	-	1488.9	1166.02	1056.78	1109.74				4466.7	3498.06	3170.34	3329.22
1.99526	846.859	1463.08	1176.26	1094	1140.77		1218.53	144.175	-	1463.08	1176.26	-	1140.77				4389.24	3528.78		3422.31
2.51189	810.47	1456.4	1192.07	1092.41	1160.46		1225.34	138.181	810.47	1456.4	1192.07	-	1160.46			2431.41	4369.2	3576.21		3481.38
3.16229	781.244	1417.71	1190.41	1090.9	1137.25		1209.07	125.5	781.244	1417.71	1190.41	-	1137.25			2343.73	4253.13	3571.23		3411.75
3.98105	749.521	1383.12	1178.2	1076.62	1123.86		1190.45	116.901	-	1383.12	1178.2	-	1123.86				4149.36	3534.6		3371.58
5.01186	730.741	1345.68	1184.75	1069.7	1113.97		1178.53	104.869	-	-	1184.75	1069.7	1113.97					3554.25	3209.1	3341.91
6.30957	712.162	1320.07	1192.78	1052.92	1103.41		1167.3	101.431	-	-	1192.78	1052.92	1103.41					3578.34	3158.76	3310.23
7.94327	697.033	1279.08	1187.74	1034.05	1088.2		1147.27	93.9677	-	-	1187.74	1034.05	1088.2					3563.22	3102.15	3264.6
10.0001	692.544	1264.73	1175.22	1012.77	1070.72		1130.86	96.7614	-	-	1175.22	1012.77	1070.72					3525.66	3038.31	3212.16
12.5892	691.093	1234.02	1161.36	996.73	1054.8		1111.73	92.038	-	-	1161.36	996.73	-					3484.08	2990.19
15.849	691.923	1188.2	1137.83	966.101	1012		1076.03	90.2574	-	-	1137.83	-	-					3413.49
19.9526	693.856	1159.61	1092.37	939.318	975.516				-	-	-	-	-
25.1188	704.526	1115.85	1041.1	879.776	937.527				-	-	-	-	-
31.623	754.075	1079.13	969.667	853.686	865.47				-	-	-	-	-
39.8105	792.277	1065.7	865.353	831.659	813.448				792.277	-	-	-	-			2376.83
50.119	898.623	1063.12	715.415	891.201	772.818				-	-	-	-	-
63.0957	1220.65	1180.78	580.666	899.029	960.05				-	-	-	-	-
79.4327	1640.67	1473.73	452.623	1213.98	1158.21				-	1473.73	-	-	1158.21				4421.19			3474.63
100	2651.78	1978.06	389.506	1846.88	1658.98				-	-	-	-	-
															Average	2383.99	4341.47	3500.55	3111.47	3359.03
																2.38399	4.34147	3.50055	3.11147	3.35903
																3578.13
																462.19

## Sheet: Swelling Ratio (Figure 2)
Swelling Ratio = (Swollen weight-dry weight)/dry weight
250	47	6004	6409
	50	6419	351.026
	53	6731
	51	6458
	47	6004
	53	6835
175	42	5342	5199
	42	5303	214.581
	39	4952
145	35	4406	4640
	37	4744	202.864
	38	4770

## Sheet: Growth Factor Release (Fig. 2)
	1	2	3	4	5	6	7	8	9	10	11	12
A	2.346	2.375	2.456	1.365	1.449	1.362	1.074	1.11	1.081	0.603	0.571	0.434	405	VEGF
B	2.205	2.105	2.105	1.256	1.353	1.317	1.164	1.045	1.153	0.608	0.677	0.514	405
C	1.996	1.849	2.028	1.39	1.311	1.248	1.233	1.18	1.13	0.773	0.736	0.716	405		RAW				PERCENT REMAINING
D	1.93	1.76	1.879	1.332	1.386	1.181	1.075	1.063	1.013	0.659	0.683	0.58	405		Day 0	Day 1	Day 7			Day 0	Day 1	Day 7
E	1.855	1.788	1.862	1.279	1.291	1.166	0.516	0.537	0.481	0.688	0.629	0.55	405	HS	1.29967	1.12067	0.66		HS	104.084	89.7491	52.8564
F	1.683	1.615	1.602	1.307	1.182	1.114	0.47	0.493	0.51	0.711	0.701	0.568	405		1.24533	1.181	0.663667			99.733	94.5809	53.15
G	1.246	1.186	1.144	0.933	0.906	0.826	0.478	0.457	0.478	0.76	0.621	0.61	405		1.201	1.05033	0.529			96.1826	84.1164	42.3652
H	1.184	1.099	1.091	0.976	0.973	0.987	0.455	0.46	0.431	0.614	0.523	0.45	405	PS	1.392	0.888333	0.741667		PS	103.958	66.343	55.3896
															1.30867	0.978667	0.640667			97.7346	73.0894	47.8467
															1.31633	1.08833	0.622333			98.3072	81.2796	46.4775
	Day 2 (blue): Didn't leave Plasmin on overnight, looks like growth factor was still bound to fibrin degradation products. Data excluded.
	1	2	3	4	5	6	7	8	9	10	11	12
A	2.846	2.652	2.811	1.97	1.837	1.776	2.085	1.966	1.91	0.871	0.894	0.869	405
B	2.676	2.625	2.543	1.637	1.634	1.593	1.581	1.514	1.559	0.934	1.093	1.193	405	FGF
C	2.578	2.61	2.662	1.713	1.627	1.611	1.762	1.802	1.621	1.296	1.342	1.388	405
D	2.658	2.497	2.402	1.572	1.635	1.639	1.65	1.524	1.48	1.288	1.23	1.332	405		RAW				PERCENT REMAINING
E	2.734	2.533	2.502	1.62	1.653	1.683	0.969	0.927	0.896	1.228	1.248	1.185	405		Day 0	Day 1	Day 7			Day 0	Day 1	Day 7
F	2.691	2.598	2.459	1.456	1.526	1.494	0.876	0.924	0.868	1.379	1.195	1.388	405	HS	1.61533	1.55133	1.32067		HS	101.821	97.7868	83.247
G	2.161	2.055	2.175	1.672	1.682	1.629	0.852	0.816	0.797	1.202	1.174	1.284	405		1.652	1.72833	1.22			104.132	108.944	76.9015
H	2.334	2.246	2.1	1.787	1.848	1.755	0.899	0.913	0.867	1.157	1.182	1.279	405		1.492	1.55133	1.206			94.0468	97.7868	76.0191
														PS	1.861	1.661	1.342		PS	108.774	97.084	78.4388
															1.62133	1.79667	1.28333			94.7656	105.014	75.0097
															1.65033	1.987	1.22033			96.4606	116.138	71.3274

## Sheet: LIVE-DEAD (Figure 3)
HS 1h	Live	Dead			PS 1h	Live	Dead			HS 24h	Live	Dead			PS 24h	Live	Dead			HS 96h	Live	Dead			PS 96h	Live	Dead
Gel 1	40	1	0.97561	0.979276		278	5	0.982332	0.970228		192	22	0.897196	0.854267		163	13	0.926136	0.869712		29	14	0.674419	0.770206		27	11	0.710526	0.771521
	248	5	0.980237			167	10	0.943503			75	13	0.852273			49	7	0.875			49	16	0.753846			18	5	0.782609
	218	4	0.981982			325	5	0.984848			61	14	0.813333			101	24	0.808			60	8	0.882353			23	5	0.821429
Gel 2	309	15	0.953704	0.97681		286	5	0.982818	0.976011		43	11	0.796296	0.80124		60	13	0.821918	0.838073		35	19	0.648148	0.701761		43	5	0.895833	0.843056
	434	4	0.990868			311	5	0.984177			118	30	0.797297			129	20	0.865772			47	21	0.691176			23	7	0.766667
	488	7	0.985859			148	6	0.961039			128	30	0.810127			81	17	0.826531			36	11	0.765957			39	6	0.866667
Gel 3	339	7	0.979769	0.984214		112	10	0.918033	0.901071		64	6	0.914286	0.883369		176	21	0.893401	0.867614		41	3	0.931818	0.896482		22	5	0.814815	0.852576
	159	2	0.987578			180	31	0.853081			143	28	0.836257			99	14	0.876106			52	10	0.83871			32	5	0.864865
	201	3	0.985294			151	11	0.932099			206	23	0.899563			100	20	0.833333			34	3	0.918919			36	5	0.878049
						252	5	0.980545
			0.9801					0.952247					0.846292					0.858466					0.789483					0.822384
			0.00376987					0.0416978					0.0416412					0.0176919					0.0987817					0.0443052

## Sheet: Papain Degradation (Figure 4)
250mM	51	54	52	47	45	31	20	5 min delay
	50	50	50	46	42	37	20
	53	56	50	45	43	36	20
Average	51	53	51	45.9	43.2333	34.9	19.8333
Percent Remaining	100	104	98	89	84	68	39
	100	104	101	91	88	61	39
	98	98	98	90	81	73	39
	102	110	96	87	84	71	38
175mM	42	41	34	31	27	22	10	2.5 min delay
	42	43	40	33	29	21	9
	39	38	34	28	28	18	7
Average	41	41	36	30.8667	28.0667	20.3333	8.56667
Percent Remaining	100	100	88	76	69	50	21
	103	101	84	76	65	53	24
	102	106	98	82	72	52	22
	95	92	83	69	69	44	17
145mM	35	38	29	22	18	14	8
	37	35	31	23	17	15	7
	38	38	36	19	18	12	6
Average	37	37	32	21.1	17.8	13.9	7.03333
Percent Remaining	100	101	87	58	49	38	19
	95	104	79	61	49	39	23
	102	96	85	62	47	42	18
	103	103	97	51	50	33	17

[truncated: 2 more sheets: Cell Degradation (Figure 4), iPSC PCR (Figure 6)]
